# Supplementary material for: Polygenic risk score prediction accuracy convergence
Source: HGG Adv. 2025 May 14;6(3):100457. doi: 10.1016/j.xhgg.2025.100457 (PMC12167061; doi:10.1016/j.xhgg.2025.100457)
Supplement: Data S1. Tables S1–S10 [file mmc2.xlsx]

## Sheet: TOC
Table of Content
Table S1 - Studies considered for the retrospective analysis of AUC
Table S2 - GWAS used to derived polygenic risk score
Table S3: Sample size available of the UK Biobank and FinnGEN test datasets
Table S4: AUC per population and study. Missing values correspond to situations where the PRS could not be applied because of sample overlap between the training and test data.
Table S5: Prediction accuracy across methods and metrics
Table S6: Genetic parameters estimated from GWAS summary statistics
Table S7: Alpha and heritability estimates reported and derived
Table S8: Functional annotation sets
Table S9: r2-annotation association
Table S10: Association between annotation and -log10(MAF)

## Sheet: Table S1
Table S1 - Studies considered for the retrospective analysis of AUC
Traits	Date	N cases	N controls	Neffective	N SNPs	AUC	Study	Publication title
Coronary Artery Disease	2018	60801	123504	162973	1700000	0.623	Inouye et al., 2018	Genomic Risk Prediction of Coronary Artery Disease in 480,000 Adults
Coronary Artery Disease	2016	63746	130681	171383	79128	0.64	Abraham et al 2016	Genomic prediction of coronary heart disease
Coronary Artery Disease	2013	4000	4000	8000	100000	0.577	Dudbdridge, 2013	Power and Predictive Accuracy of Polygenic Risk Scores
Coronary Artery Disease	2017	92152	92153	184305	203737	0.608	So et al., 2017	Exploring the predictive power of polygenic scores derived from genome-wide association studies: a study of 10 complex traits
Coronary Artery Disease	2018	3093	13765	10102.1	472811	0.6249	Song et al., 2018	Using whole genome scores to compare three clinical phenotyping methods in complex diseases
Coronary Artery Disease	2019	60801	123504	162973	9455778	0.639	Privé et al., 2019	Making the most of Clumping and Thresholding for Polygenic Scores
Coronary Artery Disease	2019	60801	123504	162973	849399	0.5703	Ge et al., 2019	Polygenic prediction via Bayesian regression and continuous shrinkage priors
Coronary Artery Disease	2019	1880	2835	4521.57	211263	0.65	Newcombe et al., 2019	A flexible and parallelizable approach to genome‐widepolygenic risk scores
Coronary Artery Disease	2020	60801	123504	162973	40079	0.629	Elliott et al., 2020	Predictive Accuracy of a Polygenic Risk Score-Enhanced Prediction Model vs a Clinical Risk Score for Coronary Artery Disease
Coronary Artery Disease	2022	60801	123504	162973	390782	0.587	Wong et al., 2022	Polygenic risk scores for cardiovascular diseases and type 2 diabetes
Type-II Diabetes	2006	2409	3668	5816.17	3	0.58	Weedon et al., 2006	Combining information from common type 2 diabetes risk polymorphisms improves disease prediction
Type-II Diabetes	2008	2309	2598	4889.98	18	0.6	Lango et al., 2008	Assessing the Combined Impact of 18 Common Genetic Variants of Modest Effect Sizes on Type 2 Diabetes Risk
Type-II Diabetes	2008	2063	13998	7192.05	16	0.62	Lyssenko et al., 2008	Clinical risk factors, DNA variants, and the development of type 2 diabetes
Type-II Diabetes	2008	601	5221	2155.84	18	0.6	van Hoek et al., 2008	Predicting type 2 diabetes based on polymorphisms from genome-wide association studies: a population-based study
Type-II Diabetes	2008	523	2919	1774.13	19	0.56	Vaxillaire et al., 2008	Impact of Common Type 2 Diabetes Risk Polymorphismsin the DESIR Prospective Study
Type-II Diabetes	2009	1731	1762	3492.72	469557	0.601	Evans et al., 2009	Harnessing the information contained within genome-wide association studies to improve individual prediction of complex disease risk
Type-II Diabetes	2009	2809	3501	6234.11	17	0.59	Cornelis et al., 2009	Joint Effects of Common Genetic Variants on the Risk for Type 2 Diabetes in U.S. Men and Women of European Ancestry
Type-II Diabetes	2009	579	1962	1788.27	20	0.55	Shulze et al., 2009	Use of multiple metabolic and genetic markers to improve the prediction of type 2 diabetes: the EPIC-Potsdam Study
Type-II Diabetes	2009	4093	5302	9239.42	19	0.6	Sparso et al., 2009	Combined analysis of 19 common validated type 2 diabetessusceptibility gene variants shows moderate discriminativevalue and no evidence of gene–gene interaction
Type-II Diabetes	2010	1327	1424	2747.58	73	0.59	Fontaine-Bisson et al., 2010	Evaluating the discriminative power of multi-trait genetic riskscores for type 2 diabetes in a northern Swedish population
Type-II Diabetes	2010	302	5233	1142.09	20	0.55	Talmund et al., 2010	Utility of genetic and non-genetic risk factors in prediction of type 2 diabetes: Whitehall II prospective cohort study
Type-II Diabetes	2010	518	6714	1923.59	20	0.55	Wang et al., 2010	Identification of Undiagnosed Type 2 DiabeticIndividuals by the Finnish Diabetes Risk Score andBiochemical and Genetic Markers: A Population-BasedStudy of 7232 Finnish Men
Type-II Diabetes	2011	446	3025	1554.77	40	0.63	de Miguel-Yanes et al., 2011	Genetic Risk Reclassification for Type 2 Diabetes by Age Below or Above 50 Years Using 40 Type 2 Diabetes Risk Single Nucleotide Polymorphisms
Type-II Diabetes	2013	4000	4000	8000	100000	0.588	Dudbdridge, 2013	Power and Predictive Accuracy of Polygenic Risk Scores
Type-II Diabetes	2016	17802	105109	60894.5	353196	0.582	Shi et al., 2016	Winner’s Curse Correction and Variable Thresholding Improve Performance of Polygenic Risk Modeling Based on Genome-Wide Association Study Summary-Level Data
Type-II Diabetes	2017	16019	61228	50788.3	776374	0.60342	Márquez-Luna et al., 2017	Multiethnic polygenic risk scores improve risk prediction in diverse populations
Type-II Diabetes	2018	2023	14835	7120.94	472811	0.5878	Song et al., 2018	Using whole genome scores to compare three clinical phenotyping methods in complex diseases
Type-II Diabetes	2019	26676	132532	88825.3	1350844	0.638	Privé et al., 2019	Making the most of Clumping and Thresholding for Polygenic Scores
Type-II Diabetes	2019	4168	18194	13564.5	108726	0.64	Lello et al. 2019	Genomic Prediction of 16 Complex Disease Risks Including Heart Attack, Diabetes, Breast and Prostate Cancer
Type-II Diabetes	2020	12171	56862	40100.7	2400624	0.595	Song et al., 2020	Leveraging effect size distributions to improve polygenic risk scores derived from summary statistics of genome-wide association studies
Type-II Diabetes	2021	12171	56862	40100.7	25454	0.749	Liu et al., 2021	An Improved Genome-Wide Polygenic Score Model for Predicting the Risk of Type 2 Diabetes
Type-II Diabetes	2022	26676	132532	88825.3	419209	0.595	Wong et al., 2022	Polygenic risk scores for cardiovascular diseases and type 2 diabetes
Type-II Diabetes	2023	26676	132532	88825.3	298642	0.596	Shoaib et al., 2023	Evaluation of polygenic risk scores to differentiate between type 1 and type 2 diabetes
Breast Cancer	2010	6145	33016	20723	7	0.587	Mealiffe et al., 2010	Assessment of Clinical Validity of a Breast Cancer Risk Model Combining Genetic and Clinical Information
Breast Cancer	2012	5347	8669	13228.6	32	0.583	Hüsing et al., 2012	Prediction of breast cancer risk by genetic risk factors, overall and by hormone receptor status
Breast Cancer	2013	4000	4000	8000	100000	0.54	Dudbdridge, 2013	Power and Predictive Accuracy of Polygenic Risk Scores
Breast Cancer	2015	33673	33381	67052.7	77	0.612	Mavaddat et al., 2019	Polygenic Risk Scores for Prediction of Breast Cancer and Breast Cancer Subtypes
Breast Cancer	2015	10052	12575	22345.7	76	0.68	Vachon et al., 2015	The Contributions of Breast Density and Common Genetic Variation to Breast Cancer Risk
Breast Cancer	2016	17171	19862	36837.5	92	0.623	Maas et al., 2016	Breast Cancer Risk From Modifiable and Nonmodifiable Risk Factors Among White Women in the United States
Breast Cancer	2016	486	495	980.917	83	0.6	Shieh et al., 2016	Breast cancer risk prediction using a clinical risk model and polygenic risk score
Breast Cancer	2018	3093	13765	10102.1	472811	0.5681	Song et al., 2018	Using whole genome scores to compare three clinical phenotyping methods in complex diseases
Breast Cancer	2019	137045	119078	254863	11792542	0.659	Privé et al., 2019	Making the most of Clumping and Thresholding for Polygenic Scores
Breast Cancer	2019	94075	75017	166944	3820	0.646	Mavaddat et al., 2019	Polygenic Risk Scores for Prediction of Breast Cancer and Breast Cancer Subtypes
Breast Cancer	2019	480	9177	1824.57	207892	0.582	Lello et al. 2019	Genomic Prediction of 16 Complex Disease Risks Including Heart Attack, Diabetes, Breast and Prostate Cancer
Breast Cancer	2020	16003	41355	46152.5	2435470	0.629	Song et al., 2020	Leveraging effect size distributions to improve polygenic risk scores derived from summary statistics of genome-wide association studies
Breast Cancer	2020	20842	18446	39141.9	5273	0.642	Badré et al., 2020	Deep neural network improves the estimation of polygenic risk scores for breast cancer
Breast Cancer	2020	87368	69732	155120	313	0.612	Guan et al., 2020	Individual and joint performance of DNA methylation profiles, genetic risk score and environmental risk scores for predicting breast cancer risk
Breast Cancer	2020	122977	105974	227688	118388	0.641	Fritsche et al., 2020	Cancer PRSweb: An Online Repository with Polygenic Risk Scores for Major Cancer Traits and Their Evaluation in Two Independent Biobanks
Breast Cancer	2020	8246	185928	31583.3	4047	0.595	Fritsche et al., 2020	Cancer PRSweb: An Online Repository with Polygenic Risk Scores for Major Cancer Traits and Their Evaluation in Two Independent Biobanks
Breast Cancer	2021	87368	69732	155120	973	0.72	Olsen et al., 2021	Evaluating the prognostic performance of a polygenic risk score for breast cancer risk stratification
Breast Cancer	2021	54588	58098	112577	15	0.55	Yiangou et al., 2021	Combination of a 15-SNP Polygenic Risk Score and Classical Risk Factors for the prediction of Breast Cancer Risk in Cypriot Women
Breast Cancer	2021	87368	69732	155120	313	0.622	Minnier et al., 2021	Polygenic Breast Cancer Risk for Women Veterans in the Million Veteran Program
Breast Cancer	2022	87368	69732	155120	313	0.66	Yang et al., 2022	Prospective validation of the BOADICEA multifactorial breast cancer risk prediction model in a large prospective cohort study
Breast Cancer	2022	87368	69732	155120	313	0.63	Clifton et al., 2022	Assessing agreement between different polygenic risk scores in the UK Biobank
Breast Cancer	2022	122977	105974	227688	118388	0.64	Clifton et al., 2022	Assessing agreement between different polygenic risk scores in the UK Biobank
Breast Cancer	2023	87368	69732	155120	313	0.592656	Joo Ho et al., 2023	Breast cancer risk stratification using genetic and non-genetic risk assessment tools for 246,142 women in the UK Biobank
Breast Cancer	2023	33673	33381	67052.7	77	0.64	Jiao et al., 2023	Association and performance of polygenic risk scores for breast cancer among French women presenting or not a familial predisposition to the disease
Breast Cancer	2023	87368	69732	155120	313	0.67	Jiao et al., 2023	Association and performance of polygenic risk scores for breast cancer among French women presenting or not a familial predisposition to the disease
Breast Cancer	2023	122977	105974	227688	179	0.66	Jiao et al., 2023	Association and performance of polygenic risk scores for breast cancer among French women presenting or not a familial predisposition to the disease
Alzheimer	2011	861	550	1342.45	20	0.72	Wei et al 2011	The application of naive Bayes model averaging to predict Alzheimer's disease from genome-wide data
Alzheimer	2015	13831	29877	37817.2	87605	0.745	Escott-Price et al., 2015	Common polygenic variation enhances risk prediction for Alzheimer’s disease
Alzheimer	2015	17008	37154	46668.5	22	0.7	Sleegers et al. 2015	A 22-single nucleotide polymorphism Alzheimer's disease risk score correlates with family history, onset age, and cerebrospinal fluid Aβ42
Alzheimer	2017	17008	37154	46668.5	205068	0.866	Escott-Price et al., 2017	Polygenic Risk Score Analysisof Pathologically Confirmed Alzheimer Disease
Alzheimer	2019	17008	37154	46668.5	162957	0.82	Leonenko et al., 2019	Genetic risk for alzheimer disease is distinct from genetic risk for amyloid deposition
Alzheimer	2022	71880	383378	242124	49	0.803	Johansen et al., 2022	Polygenic risk of Alzheimer's disease in the Faroe Islands
Asthma	2013	10365	16110	25228.4	6	0.592	Li et al. 2013	Genome-wide association studies of asthma indicate opposite immunopathogenesis direction from autoimmune diseases
Asthma	2019	19954	107715	67341.2	2001280	0.607	Privé et al., 2019	Making the most of Clumping and Thresholding for Polygenic Scores
Asthma	2019	3215	47237	12040.5	354608	0.632	Lello et al. 2019	Genomic Prediction of 16 Complex Disease Risks Including Heart Attack, Diabetes, Breast and Prostate Cancer
Obesity	2009	91469		91469	9	0.575	Renstrm et al. 2009	Replication and extension of genome-wide association study results for obesity in 4923 adults from northern Sweden.
Obesity	2010	91469		91469	12	0.574	Li et al. 2010	Cumulative effects and predictive value of common obesity-susceptibility variants identified by genome-wide association studies
Obesity	2010	91469		91469	20	0.58	Sandholt et al. 2010	Combined analyses of 20 common obesity susceptibility variants
Obesity	2011	91469		91469	56	0.588	Peterson et al. 2011	Genetic risk sum score comprised of common polygenic variation is associated with body mass index
Obesity	2011	91469		91469	24	0.596	Rouskaks et al. 2011	Common variants in FTO, MC4R, TMEM18, PRL, AIF1, and PCSK1 show evidence of association with adult obesity in the Greek population
Obesity	2013	249796		249796	32	0.57	Bellsky et al. 2013	Development and Evaluation of a Genetic Risk Score for Obesity
Obesity	2019	339224		339224	231	0.661	Toro-Martin et al. 2019	The Challenge of Stratifying Obesity: Attempts in the Quebec Family Study
Obesity	2022	453812		453812	-	0.708	Wang et al., 2022	The Value of Rare Genetic Variation in the Prediction of Common Obesity in European Ancestry Populations
For genetic risk score made out of SNPs selected from multiple studies we report the largest sample size.

## Sheet: Table S2
Table S2 - GWAS used to derived polygenic risk score
Phenotype	Reference	Ncase	Ncont	Neff	PMID	#SNPs a	Note array/analysis	GC correction b	%EUR	Note population/ancestry	Outcome definition
CAD	UK Biobank	5000	50000	18181.8	-	1041959	Genotyped with the Affymetrix Axiom array.	no	1	Unrelated UK Biobank participants of European ancestry	ICD10 code according to the International Classification of Disease version 10
	C4D et al. 2011	15420	15062	30477.8	21378988	540233	C4D GWAS. Genotyping varies across cohorts	at study level (unspecified)	0.54	including 2 European ancestry (8,424 cases and 7,268 controls) and 2 Asian ancestry (6,996 cases and 7,794 controls) cohorts	Clinically documented evidence of myocardial infarction (80%), coronary artery bypass graft (10%), acute coronary syndrome (6%), coronary angioplasty (1%) or stable angina (hospitalization for angina or documented obstructive coronary disease) (3%) before age 66.
	Schunkert et al. 2011	22233	64762	66204	21378990	2420308	CARDIoGRAM GWAS. Genotyping array varies across studies.	at study level (unspecified)	1	all European ancestry	Varies across cohorts (>50% stenosis, self-report of CABG or PCI,…)
	Nikpay et al. 2015	60801	123504	162973	26343387	9455779	Meta-analysis of 48 studies. CARDIoGRAM+C4D. Heterogeneity in genotyping, but most studies have a GWAS backbone followed by imputation.	at study level (average 1.05) and meta-analysis (1.18)	0.77	77% European ; 13% South Asian (India and Pakistan) ; 6% East Asian (China and Korea). Cases: 42,096 (EUR); 361 (AA); 758 (HISP); 12,658 (SA); 1,802 (LEB); 3,614 (EA) . Controls: 99,121 (EUR); 2,778 (AA); 3,337 (HISP); 12,899 (SA); 466 (LEB); 7,709 (EA)	Inclusive CAD diagnosis (for example, myocardial infarction, acute coronary syndrome, chronic stable angina or coronary stenosis of >50%)
	Nelson et al. 2017	71602	260875	224727	28714975	9020475	Meta-analysis of Nikpay et al with UKB interim release	at study level (unspecified) and meta-analysis (1.08)	~80%	Includes an additional 10,801 cases and 137,914 controls from the 2015 interim release of the UK Biobank	Diagnosis in UK Biobank cases are SOFT CAD phenotype encompassing individuals with fatal or nonfatal myocardial infarction (MI), percutaneous transluminal coronary angioplasty (PTCA) or coronary artery bypass grafting (CABG), chronic ischemic heart disease (IHD) and angina.
	Harst et al. 2018	34541	261984	122070	29212778	7947838	UK Biobank samples only. Analysis done using BOLT-LMM	no	>90%	Full UK Biobank GWAS. Ancestry of participants not provided.	CAD was defined using the following ICD 10 codes: I21-I25 covering ischemic heart diseases and the following Office of Population Censuses and Surveys Classification of Interventions and Procedures, version 4 (OPCS-4) codes: K40-K46, K49, K50 and K75 which includes replacement, transluminal balloon angioplasty, and other therapeutic transluminal operations on coronary artery and percutaneous tran…
		122733	424528	380832		7947838	Meta-analysis of CARDIoGRAM and C4D results and the UK Biobank full cohort. This includes exome array data.	at study level (average 1.05) and meta-analysis (1.18) for CARDIoGRAM+C4D	~85%	Includes an additional 34,541 cases and 261,984 controls from the 2015 interim release of the UK Biobank	Diagnosis in UK Biobank was defined using the following ICD 10 codes: I21-I25 covering ischemic heart diseases and the following Office of Population Censuses and Surveys Classification of Interventions and Procedures, version 4 (OPCS-4) codes: K40-K46, K49, K50 and K75 which includes replacement, transluminal balloon angioplasty, and other therapeutic transluminal operations on coronary artery a…
	Aragam et al. 2022	181522	984168	613021	36474045	20073070	Meta-analysis of nine studies not previously included in GWAS, CARDIoGRAMplusC4D, the UK Biobank full cohort and Biobank Japan. Individuals were genotyped with a range of Illumina and Affymetrix array.	no	~95%	Meta-analysis of CARDIoGRAM+C4D and nine additional cohorts of European ancestry, including UKB biobank participants of both European and non-European ancestries	Inclusive CAD diagnosis including ICD9 and ICD10 codes, NCSP procedure codes, Acute Coronary Syndrome or Left Main CAD, Prevalent or incident MI or intervention (CABG, PTCA) ascertained from Hospital Episode Statistics or self-report; or IHD death ascertained from Office of National Statistics.
Type 2 diabetes	Saxena et al.2007	1464	1467	2931	17463246	559352	Single array	no	1	European descent only	WHO (1999) criteria
	Cai et al.2020	9978	13348	22839.1	33188205	8924493	Used 2 different GWAS array	no	1	European descent only	Diagnosis varies within the study (self-reported, glucose level, medication,...)
	Morris et al. 2012	12171	56862	40100.7	22885922	2473442	Stage 1 only of the GWAS (excluding the additional participants from the Metabochip)	at study level (1.05) and meta-analysis (1.1)	1	European descent only	Diagnosis varies across studies (self-reported, glucose level, medication,...)
	Scott et al. 2017	26676	132532	88825.3	28566273	12056347	Stage 1 only of the GWAS (excluding additional participants genotyped with the Metabochip)	not discussed	1	European descent only	Diagnosis varies across studies (self-reported, glucose level, Hospital discharge register,...)
	Xue et al. 2018	62892	596424	227571	30054458	5053016	A subset of 22,669 cases and 58,119 controls from DIGRAM were genotyped using the Metabochips (~140K SNPs), but 6M SNPs were further imputed using summary stat (all 6M have R2>0.8)	no	1	European ancestry participants only. Includes 21,147 cases and 434,460 controls from the UK Biobank	Diagnosis varies across the studies meta-analyzed (self-reported, ICD10 code, glucose level, medication...)
	Mahajan et al. 2018	74124	824006	272026	30297969	23465133	Varies across cohorts	at study level (unspecified) and meta-analysis (1.03)	1	European ancestry participants only. Includes 19,119 cases and 423,698 controls from the UK Biobank	Diagnosis highly variable across the 32 studies meta-analyzed (self-reported, ICD10 code, glucose level, medication...)
Breast cancer	UK Biobank	5000	50000	18181.8	-	1041959	Genotyped with the Affymetrix Axiom array.	no	1	Unrelated UK Biobank participants of European ancestry	ICD10 code according to the International Classification of Disease version 10
	Michailidou et al. 2015 (meta-analysis of 11 GWAS)	14910	17588	32277.3	25751625	11792543	Array varies across cohorts	yes (unspecified)	1	Women of European ancestry only	overall Breast cancer in population-based or hospital-based case-control participants
	Michailidou et al. 2013 (iCOGS GWAS results)	46785	42892	89508	23535729	11792543	Genotyped with the iCOGS array (N=211,155 SNPs). ~11M have been imputed, but with modest quality (average R2~0.77)	yes (unspecified)	0.84	approximately 13% of Asian ancestry and 3% of African ancestry	overall Breast cancer in population-based or hospital-based case-control participants, but some studies selected samples by age or oversampled for cases with a family history of breast cancer
	Michailidou et al. 2017 (Oncoarray GWAS results)	61282	45494	104442	29059683	11792543	Genotyped with the Oncoarray array (N= SNPs). ~11M have been imputed with reasonable quality (average R2~0.9)	yes (unspecified)	0.85	approximately 15% of Asian ancestry	overall Breast cancer in population-based case–control studies, or case–control studies nested within population-based cohorts, but a subset of studies oversampled cases with a family history of the disease.
	Zhang et al. 2020	133384	113789	245620	32424353	11792543	Meta-analysis of GWAS, iCOGS and Oncoarray	yes (unspecified)	1	Women of European ancestry only	overall Breast cancer in population-based case–control studies, or case–control studies nested within population-based cohorts, but a subset of studies oversampled cases with a family history of the disease, and a second subset of 9,414 affected and 9,494 unaffected BRCA1 mutation carriers.
Alzheimer	Li et al 2008	753	736	1488.81	17998437	391067	Affymetrix 500K	no	1	White persons of northern European ancestry	Based on NINCDS-ADRDA and Diagnostic and Statistical Manual of Mental Disorders.
	Lambert et al. 2013	17008	37154	46668.5	24162737	7053170	Array varies across cohorts. Results from stage 1 only	at study level (average 1.03)	1	non-hispanic white	late-onset Alzheimer’s disease (LOAD)
	Kunkle et al. 2019	21982	41944	57692.5	30820047	11480633	Array varies across cohorts. Results from stage 1 only	no	1	non-hispanic white	late-onset Alzheimer’s disease (LOAD)
	Jansen et al. 2019	71880	383378	242124	30617256	13367300	Array varies across cohorts. Results from the meta-analysis of LOAD and AD-by-proxy	no	1	European Ancestry. All AD-by proxy participants comes from the UKB	Mix of late onset AZ (N=24,087 cases and 55,058 controls) and AZ-by-proxy based on parental diagnoses (N=47,793 cases and 328,320 controls). Genetic correlation between LOAD and Proxy=0.81
Asthma	UK Biobank	1000	10000	3636.36	-	1041959	Genotyped with the Affymetrix Axiom array.	no	1	Unrelated UK Biobank participants of European ancestry	ICD10 code according to the International Classification of Disease version 10
	Shrine et al. 2019	5135	25675	17116.7	30552067	33771859	Genotyped with the Affymetrix Axiom array. Results from stage 1 only	no	1	includes 2,996 cases and 18,010 controls from 2015 interim release of the UK Biobank	Moderate-to-severe asthma if they were taking appropriate medication or had been diagnosed by a doctor.
	Moffat et al. 2010	10365	16110	25228.4	20860503	567590	Varies across cohorts	no	>80 %	Most participants are of European ancestry participants, but it is not formally quantified across participating cohorts	Doctor diagnosed asthma
	Zhu et al, 2018	14085	76768	47605.6	29785011	7488536	Genotyped with the Affymetrix Axiom array.	no	1	includes only participants from 2015 interim release of the UK Biobank	Doctor diagnosed asthma (field 6152)
	Demenais et al. 2018	23948	118538	79692	29273806	2001257	Varies across cohorts	no	1	including only the subset of European participants	Doctor diagnoses asthma and/or standardized questionnaires. 37% is childhood asthma.
	Han et al. 2020	64538	329321	215851	32296059	9572557	Genotyped with the Affymetrix Axiom array.	no	0.98	includes participants of all ancestry from the full release of the UK Biobank	Doctor diagnosed asthma (field 6152_8)
BMI	UK Biobank	20000		20000	-	1041959	Genotyped with the Affymetrix Axiom array.	no	1	Unrelated UK Biobank participants of European ancestry	Measured BMI
	UK Biobank	80000		80000	-	1041959	Genotyped with the Affymetrix Axiom array.	no	1	Unrelated UK Biobank participants of European ancestry	Measured BMI
	Speliotes et al. 2010	125865		125865	20935630	2471517	Stage 1 of the meta-analysis only. Genotyping array varies across cohorts	at study level (average 1.01) and meta-analysis (1.38)	1	European ancestry only	BMI (measured or self-reported)
	Locke et al. 2015	322206		322206	25673413	2554638	Stage 1 and stage 2 of the meta-analysis. Stage 1 done using various GWAS genotyping array. Stage 2 (N=88,137) is based on the Metabochip (~140K SNPs)	at study level and meta-analysis (1.53)	1	European ancestry only	BMI (measured or self-reported)
	Yengo et al. 2018	795640		795640	30124842	2336270	Meta-analysis of Locke et al and UKB. Stage 2 of Locke et al (N=88,137) is based on the Metabochip (~140K SNPs)	no	1	European ancestry only. Includes 456,426 participants from the UK Biobank	BMI (measured or self-reported)
	Elsworth et al. 2020	454884		454884	BioXriv	9851867	UK Biobank samples only.	no	1	European ancestry only	BMI (measured or self-reported)
a: number of variants in the original GWAS file
b: for genomic control (GC), we did not account for correction of chi-squared based on the LDscore intercept. The flag was defined based on a careful reading of the main text and supplementary data, but might be subject to errors.

## Sheet: Table S3
Table S3: Sample size available of the UK Biobank and FinnGEN test datasets
Outcome	UKB variable used	Ashkenazi		Iran		India		China		Caribbean		Nigeria		Finns
		Ncase	Ncont	Ncase	Ncont	Ncase	Ncont	Ncase	Ncont	Ncase	Ncont	Ncase	Ncont	Ncase	Ncont
Coronary artery disease	ICD10 CAD	182	1667	125	1033	934	4631	47	1657	133	1956	221	3414	44925	347498
Type 2 diabetes	ICD10 T2D	166	1683	137	1021	1384	4181	113	1591	382	1707	639	2996	59820	320934
Breast cancer	ICD10 breast cancer	65	1784	23	1135	117	5448	49	1655	46	2043	72	3563	16156	203306
Alzheimer disease	AD-by-proxy*	237	1612	70	1088	244	5321	109	1595	152	1937	149	3486	9628	382795
Asthma	ICD10 asthma	175	1674	102	1056	696	4869	100	1604	239	1850	316	3319	43630	219103
Obesity	ICD10 obesity	94	1755	73	1085	369	5196	17	1687	228	1861	343	3292	22148	370153
*Except for the FinGEN study where we used the Alzheimer disease status

## Sheet: Table S4
Table S4: AUC per population and study. Missing values correspond to situations where the PRS could not be applied because of sample overlap between the training and test data.
Outcome	GWAS	FinnGEN	UK Biobank
			ashkenazi	iranian	indian	chinese	caribbean	nigerian	Combined UKB
Coronary artery disease	UKB_5K	0.52735	0.540568	0.535422	0.537316	0.61432	0.538357	0.504498	0.510226
	C4D et al. 2011	0.547579	0.552958	0.53799	0.551469	0.615322	0.512062	0.541559	0.547937
	Schunkert et al. 2011	0.562697	0.563326	0.551813	0.5646	0.578356	0.521025	0.537722	0.555755
	Harst et al. 2018 (ukb)	0.578967	na	na	na	na	na	na	na
	Nikpay et al. 2015	0.585821	0.591948	0.528056	0.568973	0.515021	0.479195	0.547993	0.556122
	Nelson et al. 2017	0.578893	0.600965	0.590815	0.580135	0.514011	0.51421	0.542071	0.570746
	Harst et al. 2018 (meta)	0.608486	na	na	na	na	na	na	na
	Aragam et al. 2022	0.59122	na	na	na	na	na	na	na
Type 2 diabetes	Saxena et al.2007	0.536783	0.51851	0.548177	0.49728	0.516144	0.51741	0.501709	0.506451
	Cai et al.2020	0.577428	0.597218	0.606702	0.555103	0.537418	0.540949	0.549904	0.556914
	Morris et al. 2012	0.588613	0.60563	0.634516	0.568728	0.554528	0.511867	0.528256	0.557268
	Scott et al. 2017	0.610449	0.626839	0.609329	0.591584	0.590278	0.547604	0.563365	0.582389
	Xue et al. 2018	0.631952	0.665056	0.662631	0.618406	0.618183	0.549991	0.560299	0.602294
	Mahajan et al. 2020	0.653005	0.677038	0.671933	0.621127	0.605834	0.554072	0.578633	0.60995
Breast cancer	UKB_5K	0.546458	0.510923	0.457861	0.519468	0.544527	0.573712	0.57231	0.53189
	Michailidou et al. 2015	0.59833	0.600729	0.573742	0.59656	0.593047	0.540348	0.58447	0.585768
	Michailidou et al. 2013	0.631327	0.617593	0.595158	0.592885	0.62197	0.59492	0.623415	0.607802
	Michailidou et al. 2017	0.636421	0.594765	0.605436	0.596367	0.637734	0.618896	0.627358	0.612441
	Zhang et al. 2020	0.654396	0.642928	0.641773	0.619289	0.656145	0.60217	0.617907	0.629935
Alzeihmer	Li et al. 2008	0.49776	0.511762	0.49961	0.484472	0.46928	0.484279	0.502375	0.493128
	Lambert et al. 2013	0.545483	0.550628	0.50277	0.493953	0.526711	0.529174	0.487048	0.538669
	Kunkle et al. 2019	0.548616	0.54333	0.520607	0.488139	0.517693	0.51608	0.487561	0.545868
	Jansen et al. 2019	0.552836	0.647134	0.546218	0.497542	0.525587	0.558125	0.518663	0.534717
Asthma	UKB_1K	0.516773	0.520864	0.540136	0.530867	0.525171	0.507219	0.504659	0.52125
	Shrine et al. 2019	0.56848	0.546589	0.525069	0.575895	0.533012	0.525598	0.544082	0.553389
	Moffat et al. 2010	0.537456	0.538445	0.526685	0.551199	0.509779	0.494646	0.50984	0.529697
	Zhu et al, 2018	0.570037	0.600695	0.538881	0.568945	0.567237	0.513355	0.546671	0.55817
	Demenais et al. 2018	0.568127	0.515626	0.570524	0.546471	0.515215	0.504958	0.526274	0.532055
	Han et al. 2020	0.587877	na	na	na	na	na	na	na
Obesity	UKB_20K	0.565391	0.555732	0.532775	0.563238	0.57668	0.583968	0.522622	0.553864
	UKB_80K	0.60825	0.591007	0.600439	0.575139	0.600395	0.557118	0.512395	0.556155
	Speliotes et al. 2010	0.618357	0.59256	0.592505	0.599218	0.514021	0.546675	0.516543	0.562403
	Locke et al. 2015	0.638363	0.610212	0.593678	0.605737	0.461515	0.551353	0.536575	0.573051
	Elsworth et al. 2020	0.63887	0.692434	0.625903	0.608146	0.59304	0.581871	0.573503	0.602753
	Yengo et al. 2018	0.646307	0.655649	0.614134	0.618651	0.549348	0.576789	0.562678	0.594752
GWAS including non-European UKB participants were not included in the analysis of non-European UKB participants
Alzeihmer*: derived using APOE variants separately from the PRS

## Sheet: Table S5
Table S5: Prediction accuracy across methods and metrics
Outcome	GWAS	Approach	auc	(SD)	R2	OR (5 perct)	OR (1 perct)	N Cases	N Controls	N variants	N variants used in PRS
Coronary artery disease	UKB_5K	C+T (P<0.05)	0.52547	0.00145652	0.000820066	1.23436	1.25565	44925	347498	908441	22147
		C+T (P<10-4)	0.530044	0.00145287	0.00111306	1.24459	1.28002	44925	347498	908441	90
		C+T (P<10-8)	0.529482	0.00143435	0.00102257	1.16986	na	44925	347498	908441	3
		SBayesR	0.52341	0.00144069	0.000683958	1.18032	1.24756	44925	347498	908441	908441
		LDpred2	0.527339	0.00144969	0.000951568	1.26285	1.29906	44925	347498	1010009	1010009
	C4D et al. 2011	C+T (P<0.05)	0.539488	0.001451	0.00201524	1.37327	1.42075	44925	347498	377011	18283
		C+T (P<10-4)	0.535127	0.00140819	0.00152358	1.30776	1.37333	44925	347498	377011	94
		C+T (P<10-8)	0.534606	0.00143288	0.00147101	1.30075	na	44925	347498	377011	6
		SBayesR	0.555363	0.00143332	0.00389997	1.51043	1.79523	44925	347498	377011	377011
		LDpred2	0.547476	0.00144106	0.00292051	1.48416	1.59529	44925	347498	444969	444969
	Schunkert et al. 2011	C+T (P<0.05)	0.545452	0.00144428	0.00262799	1.44541	1.54018	44925	347498	650188	24713
		C+T (P<10-4)	0.542559	0.00144515	0.00229403	1.39993	1.39558	44925	347498	650188	260
		C+T (P<10-8)	0.5309	0.00144642	0.00120485	1.23595	1.35992	44925	347498	650188	10
		SBayesR	0.535949	0.00145434	0.00171103	1.50492	1.71658	44925	347498	650188	650188
		LDpred2	0.562597	0.00142157	0.00496583	1.62562	1.82891	44925	347498	882584	882584
	Nikpay et al. 2015	C+T (P<0.05)	0.578291	0.00143577	0.00806765	1.9418	2.37255	44925	347498	889267	22348
		C+T (P<10-4)	0.565217	0.00144222	0.00542184	1.6849	1.78	44925	347498	889267	422
		C+T (P<10-8)	0.549945	0.00144557	0.00317305	1.42799	1.5604	44925	347498	889267	61
		SBayesR	0.560279	0.00144078	0.00192834	1.52087	1.47437	44925	347498	889267	889267
		LDpred2	0.585768	0.00143207	0.00938614	1.99914	2.3143	44925	347498	1012094	1012094
	Nelson et al. 2017	C+T (P<0.05)	0.58157	0.00141421	0.00864091	1.91173	2.3143	44925	347498	878210	21999
		C+T (P<10-4)	0.569276	0.00144346	0.00611376	1.68425	1.88147	44925	347498	878210	483
		C+T (P<10-8)	0.553467	0.00143923	0.00362382	1.48355	1.67777	44925	347498	878210	75
		SBayesR	0.505021	0.00143552	2.141e-05	1.00035	1.02716	44925	347498	878210	878210
		LDpred2	0.578905	0.00143387	0.0079416	1.85764	2.02994	44925	347498	1010362	1010362
	Harst et al. 2018 (ukb)	C+T (P<0.05)	0.57186	0.00143188	0.00646774	1.63385	1.89392	44925	347498	861307	31908
		C+T (P<10-4)	0.570903	0.00143624	0.00648442	1.78643	1.97252	44925	347498	861307	981
		C+T (P<10-8)	0.556209	0.00142882	0.00407176	1.55112	1.85048	44925	347498	861307	135
		SBayesR	0.591708	0.00142613	0.010713	2.00123	2.27022	44925	347498	861307	861307
		LDpred2	0.578996	0.0014259	0.00790284	1.77853	2.12722	44925	347498	583262	583262
	Harst et al. 2018 (meta)	C+T (P<0.05)	0.580701	0.00143312	0.00838887	1.87447	2.09132	44925	347498	858030	34709
		C+T (P<10-4)	0.571426	0.00142551	0.00652744	1.72363	1.99158	44925	347498	858030	1809
		C+T (P<10-8)	0.557031	0.00143579	0.00419568	1.57475	1.84123	44925	347498	858030	326
		SBayesR	0.51888	0.00148275	0.000163901	1.19992	1.35948	44925	347498	858030	858030
		LDpred2	0.608454	0.00142239	0.0152035	2.32394	2.81568	44925	347498	1014157	1014157
	Aragam et al. 2022	C+T (P<0.05)	0.59834	0.00139814	0.0124945	2.15008	2.6636	44925	347498	815824	40025
		C+T (P<10-4)	0.590011	0.00142783	0.0104837	1.98802	2.58024	44925	347498	815824	2900
		C+T (P<10-8)	0.57374	0.00143773	0.00705365	1.79369	2.14035	44925	347498	815824	636
		SBayesR	0.518472	0.00144266	0.000406837	1.15085	1.19402	44925	347498	815824	815824
		LDpred2	0.59122	0.00142965	0.0106598	2.02426	2.42802	44925	347498	1015077	1015077
Type 2 diabetes	Saxena et al.2007	C+T (P<0.05)	0.523063	0.0012995	0.000953906	1.34658	1.86825	59820	320934	247765	8783
		C+T (P<10-4)	0.513111	0.00127143	0.000271769	1.12043	1.10748	59820	320934	247765	36
		SBayesR	0.510647	0.00127087	0.000188139	1.10257	1.13247	59820	320934	247765	259522
		LDpred2	0.536781	0.00129648	0.00286678	1.54811	2.53588	59820	320934	259522	259522
	Cai et al.2020	C+T (P<0.05)	0.552436	0.00128598	0.00461527	1.47642	1.71016	59820	320934	893274	23223
		C+T (P<10-4)	0.549877	0.0012895	0.00415216	1.48634	1.61187	59820	320934	893274	133
		C+T (P<10-8)	0.539279	0.0013092	0.0027897	1.38962	1.55875	59820	320934	893274	6
		SBayesR	0.5758	0.00126223	0.00956081	1.75643	1.94203	59820	320934	893274	893274
		LDpred2	0.577261	0.00126296	0.00989726	1.73912	1.95804	59820	320934	1014789	1014789
	Morris et al. 2012	C+T (P<0.05)	0.563941	0.00128092	0.00596092	1.61323	1.42119	59820	320934	843368	25426
		C+T (P<10-4)	0.559088	0.00127354	0.00578273	1.56285	1.70767	59820	320934	843368	241
		C+T (P<10-8)	0.544517	0.00130174	0.00340067	1.45372	1.6484	59820	320934	843368	18
		SBayesR	0.509249	0.00129588	0.00012721	1.15074	1.12829	59820	320934	843368	843368
		LDpred2	0.588588	0.00125983	0.0120681	1.91323	1.73016	59820	320934	891691	891691
	Scott et al. 2017	C+T (P<0.05)	0.590064	0.00124928	0.0132333	1.95047	1.96072	59820	320934	930938	27536
		C+T (P<10-4)	0.574478	0.00127606	0.00928692	1.7402	2.08599	59820	320934	930938	455
		C+T (P<10-8)	0.557111	0.00127212	0.00552812	1.57687	1.77813	59820	320934	930938	55
		SBayesR	0.613269	0.00124472	0.0214036	2.30351	2.60197	59820	320934	930938	930938
		LDpred2	0.610615	0.00124276	0.0203682	2.24023	2.53901	59820	320934	1011923	1011923
	Xue et al. 2018	C+T (P<0.05)	0.587479	0.00126174	0.0125151	1.88431	1.9795	59820	320934	786984	30302
		C+T (P<10-4)	0.566008	0.00124948	0.00727112	1.63456	1.74524	59820	320934	786984	1432
		C+T (P<10-8)	0.538092	0.00128003	0.00237781	1.28239	1.36448	59820	320934	786984	236
		SBayesR	0.581046	0.00126493	0.00932356	1.73966	1.70767	59820	320934	786984	786984
		LDpred2	0.631991	0.00122971	0.0282832	2.54437	2.76058	59820	320934	883640	883640
	Mahajan et al. 2020	C+T (P<0.05)	0.630277	0.00122822	0.0272264	2.5199	2.56721	59820	320934	901582	41920
		C+T (P<10-4)	0.609377	0.00125926	0.0198303	2.23271	2.57036	59820	320934	901582	2734
		C+T (P<10-8)	0.584425	0.00126987	0.0119084	1.9064	2.25029	59820	320934	901582	511
		SBayesR	0.653964	0.00118947	0.0386019	2.97328	3.09053	59820	320934	901582	901582
		LDpred2	0.652962	0.00119729	0.0378136	2.94974	2.96022	59820	320934	1014369	1014369
Breast cancer	UKB_5K	C+T (P<0.05)	0.542251	0.00233465	0.00146564	1.35447	1.34992	16156	203306	903759	21749
		C+T (P<10-4)	0.554338	0.00233728	0.00260071	1.51879	1.7324	16156	203306	903759	108
		C+T (P<10-8)	0.546188	0.00234493	0.00181668	1.41776	1.52471	16156	203306	903759	8
		SBayesR	0.529812	0.00233217	0.000776469	1.22829	1.32854	16156	203306	903759	903759
		LDpred2	0.546482	0.00233619	0.0018028	1.42043	1.50897	16156	203306	1010009	1010009
	Michailidou et al. 2013	SBayesR	0.597995	0.00229486	0.00721567	1.76643	1.22971	16156	203306	805450	805450
		LDpred2	0.598436	0.00229484	0.00776721	1.88063	1.70971	16156	203306	1010357	1010357
	Michailidou et al. 2015	C+T (P<0.05)	0.504159	0.00199026	1.78503e-05	1.03653	na	16156	203306	948580	1
		C+T (P<10-4)	0.504134	0.00197125	1.78503e-05	1.03653	na	16156	203306	948580	1
		C+T (P<10-8)	0.504143	0.0019928	1.78503e-05	1.03653	na	16156	203306	948580	1
		SBayesR	0.632678	0.00226824	0.0151822	2.54444	3.27165	16156	203306	948580	948580
		LDpred2	0.631123	0.00225184	0.0148328	2.61609	3.13151	16156	203306	1014211	1014211
	Michailidou et al. 2017	C+T (P<0.05)	0.59249	0.00232085	0.00742424	2.02361	2.23587	16156	203306	869803	27521
		C+T (P<10-4)	0.604492	0.00227591	0.00939723	2.07981	2.44311	16156	203306	869803	647
		C+T (P<10-8)	0.587563	0.00234164	0.00657012	1.87384	2.13052	16156	203306	869803	129
		SBayesR	0.634285	0.00227803	0.015721	2.60441	3.40485	16156	203306	869803	869803
		LDpred2	0.636446	0.00226009	0.0163253	2.71439	3.57959	16156	203306	1014970	1014970
	Zhang et al. 2020	C+T (P<0.05)	0.616599	0.002286	0.0113027	2.15272	2.17085	16156	203306	930085	35510
		C+T (P<10-4)	0.619633	0.00227203	0.0123139	2.31267	2.74391	16156	203306	930085	1739
		C+T (P<10-8)	0.603849	0.00227029	0.00927577	2.05163	2.55335	16156	203306	930085	428
		SBayesR	0.652486	0.00221952	0.0199832	2.88542	3.35701	16156	203306	930085	930085
		LDpred2	0.654354	0.00220209	0.0208085	3.04268	3.59926	16156	203306	1014597	1014597
Alzheimer	Li et al. 2008	C+T (P<0.05)	0.495425	0.00301859	6.2582e-06	1.00803	0.879003	9628	382795	233171	8016
		C+T (P<10-4)	0.497321	0.00305191	2.40512e-06	0.965573	0.975301	9628	382795	233171	20
		SBayesR	0.500911	0.00297039	1.98186e-07	1.00803	1.09386	9628	382795	247765	247765
		LDpred2	0.497774	0.00297524	1.5562e-06	0.929926	0.825778	9628	382795	256823	256823
	Lambert et al. 2013	C+T (P<0.05)	0.533601	0.00296066	0.000278326	1.15773	0.921724	9628	382795	879098	24811
		C+T (P<10-4)	0.538426	0.00295189	0.000461845	1.3224	1.41106	9628	382795	879098	199
		C+T (P<10-8)	0.527577	0.00297837	0.000238512	1.21535	1.31259	9628	382795	879098	13
		SBayesR	0.545399	0.00295881	0.000583717	1.33179	1.33388	9628	382795	879098	879098
		LDpred2	0.545531	0.00292042	0.000578691	1.31302	1.30092	9628	382795	987454	987454
	Kunkle et al. 2019	C+T (P<0.05)	0.532852	0.0029302	0.000285714	1.1715	0.932423	9628	382795	893519	23846
		C+T (P<10-4)	0.537002	0.00296277	0.000426502	1.38129	1.34488	9628	382795	893519	257
		C+T (P<10-8)	0.530979	0.00297439	0.000294726	1.26631	1.25709	9628	382795	893519	50
		SBayesR	0.548238	0.00295889	0.000669861	1.38365	1.32288	9628	382795	893519	893519
		LDpred2	0.548602	0.00295185	0.00069401	1.42637	1.42212	9628	382795	1014107	1014107
	Jansen et al. 2019	C+T (P<0.05)	0.5338	0.00300543	0.000348573	1.30365	1.43319	9628	382795	854473	24012
		C+T (P<10-4)	0.541315	0.00299212	0.000500638	1.31302	1.51088	9628	382795	854473	289
		C+T (P<10-8)	0.537567	0.00296219	0.000435418	1.31302	1.35589	9628	382795	854473	42
		SBayesR	0.552376	0.00299724	0.000818554	1.46216	1.55546	9628	382795	854473	854473
		LDpred2	0.552875	0.00295215	0.000845528	1.49332	1.58898	9628	382795	1014352	1014352
Asthma	UKB_1K	C+T (P<0.05)	0.512461	0.00150313	0.000254415	1.1042	1.10336	43630	219103	898685	20862
		C+T (P<10-4)	0.504315	0.00152314	3.79038e-05	1.02117	0.996086	43630	219103	898685	68
		C+T (P<10-8)	0.503854	0.00127734	3.2795e-05	na	na	43630	219103	898685	1
		SBayesR	0.505237	0.0015036	4.12175e-05	1.00026	0.998859	43630	219103	898685	898685
		LDpred2	0.516746	0.00151337	0.000498279	1.11508	1.14973	43630	219103	1010009	1010009
	Moffat et al. 2010	C+T (P<0.05)	0.534231	0.0014968	0.0020263	1.32605	1.23265	43630	219103	256451	8807
		C+T (P<10-4)	0.52479	0.00152646	0.00111731	1.30712	1.38974	43630	219103	256451	64
		C+T (P<10-8)	0.518128	0.0015222	0.000585298	1.2208	1.35684	43630	219103	256451	7
		SBayesR	0.526149	0.00150073	0.00105303	1.16396	0.98502	43630	219103	256451	256451
		LDpred2	0.537436	0.00151299	0.00251811	1.41932	1.55185	43630	219103	279709	279709
	Shrine et al. 2019	C+T (P<0.05)	0.549282	0.00149996	0.00422032	1.45408	1.53526	43630	219103	865409	24160
		C+T (P<10-4)	0.544041	0.00151481	0.00343651	1.45271	1.62928	43630	219103	865409	286
		C+T (P<10-8)	0.536087	0.00152012	0.00225825	1.3403	1.51546	43630	219103	865409	31
		SBayesR	0.567143	0.00148993	0.00793219	1.69344	2.02695	43630	219103	865409	865409
		LDpred2	0.568402	0.00148898	0.00826481	1.74447	2.02695	43630	219103	999092	999092
	Zhu et al, 2018	C+T (P<0.05)	0.554769	0.00150358	0.00523084	1.53617	1.74722	43630	219103	634671	24162
		C+T (P<10-4)	0.553401	0.00151593	0.0051259	1.59606	1.93237	43630	219103	634671	472
		C+T (P<10-8)	0.545781	0.00150447	0.00384034	1.53405	1.81141	43630	219103	634671	63
		SBayesR	0.557692	0.00150718	0.00584432	1.54182	1.85854	43630	219103	634671	634671
		LDpred2	0.570066	0.0015002	0.00861964	1.75205	2.16783	43630	219103	389329	389329
	Demenais et al. 2018	C+T (P<0.05)	0.551934	0.00149488	0.00446501	1.44997	1.41194	43630	219103	785999	25122
		C+T (P<10-4)	0.547264	0.00152648	0.00392676	1.54324	1.7756	43630	219103	785999	442
		C+T (P<10-8)	0.536501	0.00150529	0.00243839	1.4445	1.63951	43630	219103	785999	67
		SBayesR	0.567024	0.00150707	0.00755201	1.64545	1.73664	43630	219103	785999	785999
		LDpred2	0.568233	0.00150394	0.00782898	1.6594	1.70162	43630	219103	902647	902647
	Han et al. 2020	C+T (P<0.05)	0.591022	0.00149297	0.0144032	2.08473	2.48481	43630	219103	877263	36036
		C+T (P<10-4)	0.572845	0.00149746	0.00921318	1.81181	2.22823	43630	219103	877263	2223
		C+T (P<10-8)	0.561287	0.00149714	0.00649701	1.66898	1.9361	43630	219103	877263	627
		SBayesR	0.604663	0.0014837	0.0192465	2.31311	2.99198	43630	219103	877263	877263
		LDpred2	0.58805	0.00149713	0.0135159	2.03788	2.17582	43630	219103	1014250	1014250
Obesity	UKB_20K	C+T (P<0.05)	0.555763	0.00197755	0.00202666	1.46544	1.53746	22148	370153	926922	23162
		C+T (P<10-4)	0.533551	0.00200129	0.000751626	1.28338	1.36847	22148	370153	926922	108
		C+T (P<10-8)	0.535708	0.00183417	0.00100518	na	na	22148	370153	926922	1
		SBayesR	0.570324	0.00198449	0.0033247	1.66303	1.87027	22148	370153	926922	926922
		LDpred2	0.565378	0.00197903	0.00287899	1.62657	1.73657	22148	370153	1010009	1010009
	UKB_80K	C+T (P<0.05)	0.602141	0.00194619	0.00704254	2.09648	2.60802	22148	370153	922263	30670
		C+T (P<10-4)	0.565771	0.00197799	0.00289155	1.64933	1.74719	22148	370153	922263	535
		C+T (P<10-8)	0.548698	0.0019893	0.00162371	1.45553	1.69952	22148	370153	922263	23
		SBayesR	0.620609	0.00191117	0.00984997	2.33936	2.90711	22148	370153	922263	922263
		LDpred2	0.60825	0.001939	0.00792267	2.24002	2.53773	22148	370153	1010009	1010009
	Speliotes et al. 2010	C+T (P<0.05)	0.504922	0.00166688	2.2505e-05	na	na	22148	370153	33228	0
		C+T (P<10-4)	0.504966	0.00170653	2.2505e-05	na	na	22148	370153	33228	0
		C+T (P<10-8)	0.504958	0.00168291	2.2505e-05	na	na	22148	370153	33228	0
		SBayesR	0.529759	0.00201361	8.57097e-05	1.28871	1.37354	22148	370153	558648	558648
		LDpred2	0.618065	0.00190762	0.00936928	2.24507	2.72644	22148	370153	903625	903625
	Locke et al. 2015	C+T (P<0.05)	0.617055	0.00191594	0.00909101	2.23497	2.46222	22148	370153	756855	21010
		C+T (P<10-4)	0.550107	0.00200826	0.00170133	1.48532	1.67843	22148	370153	756855	793
		C+T (P<10-8)	0.520964	0.00199698	0.000284757	1.14404	1.1994	22148	370153	756855	114
		SBayesR	0.624397	0.00192685	0.0104033	2.4026	2.88888	22148	370153	756855	756855
		LDpred2	0.638348	0.00190328	0.0128621	2.67032	2.98655	22148	370153	919841	919841
	Yengo et al. 2018	C+T (P<0.05)	0.658505	0.00187409	0.0172403	3.07239	4.19807	22148	370153	807852	66467
		C+T (P<10-4)	0.633649	0.00190335	0.0121078	2.5616	3.13507	22148	370153	807852	10647
		C+T (P<10-8)	0.598484	0.00195745	0.006499	2.01322	2.45066	22148	370153	807852	2439
		SBayesR	0.687906	0.00180826	0.0244372	3.86913	5.10407	22148	370153	807852	807852
		LDpred2	0.646366	0.00186514	0.0146099	2.91169	3.54336	22148	370153	893428	893428
	Elsworth et al. 2020	C+T (P<0.05)	0.658397	0.00185294	0.0171267	3.03078	4.05938	22148	370153	914058	66681
		C+T (P<10-4)	0.633787	0.0019083	0.0120195	2.55096	3.03578	22148	370153	914058	8733
		C+T (P<10-8)	0.598136	0.0019608	0.00638588	1.97203	2.34162	22148	370153	914058	1634
		SBayesR	0.678618	0.00181769	0.0220774	3.61421	4.7806	22148	370153	914058	914058
		LDpred2	0.638916	0.00188885	0.0130884	2.70562	3.29876	22148	370153	1015018	1015018

## Sheet: Table S6
Table S6: Genetic parameters estimated from GWAS summary statistics
				Heritability											Polygenicity							Alpha
				GENESIS		SBAYESS		LDSC		sumHer		miXer			GENESIS		SBAYESS		miXer			SBAYESS		sumHer
		Neff		h2	(se)	h2	(se)	h2	(se)	h2	(se)	h2	(se)		Nsnp	(se)	Nsnp	(se)	Nsnp	(se)		alpha	(se)	alpha	(se)
CAD	UK Biobank (5K)	18181.8		0.0716193	0.0396989	0.0864699	0.0104135	0.127693	0.0269734	0.0815	0.018338	0.052272	0.0218827		2167	1800	33501.6	3341.25	1197.21	4341.22		0.360001	0.190465	-0.24	0.5
	C4D et al. 2011	30477.8		0.0687735	0.0202384	0.19914	0.0123354	0.0603393	0.0182156	0.339491	0.048466	0.0253689	0.0116361		2100	1239	13686.7	3637.86	53.5293	63.6987		-0.848074	0.25128	0.25	0.5
	Schunkert et al. 2011	66204		0.0882198	0.0134298	0.0079664	0.00153195	0.0899975	0.00997202	NA	NA	0.071993	0.00822557		2696	876.2	1679.06	841.733	751.633	207.773		-0.694812	0.463288	NA	NA
	Harst et al. 2018 (UKB)	122070		0.179522	0.0110156	0.178863	0.00377902	0.1666	0.0103693	0.094994	0.004006	0.149663	0.00540223		12506	1560	9531.68	704.084	1523.12	122.318		-0.900196	0.060012	-0.14	0.11
	Nikpay et al. 2015	162973		0.115492	0.00840222	0.0391775	0.00333201	0.0716608	0.005042	-0.014274	0.005164	0.0708565	0.00488493		9007	1807	1485.86	1723.01	976.966	148.984		-0.331048	0.228625	0.18	0.16
	Nelson et al. 2017	224727		0.0725679	0.00459596	0.0628326	0.0138265	0.0628733	0.00378924	-0.014008	0.001905	0.0608671	0.00358953		10972	1532	139.617	133.56	1374.19	184.81		-0.73832	1.15734	0.41	0.1
	Harst et al. 2018 (meta)	380832		0.0879826	0.00401732	0.0767032	0.00125137	0.080017	0.00477103	0.061712	0.002224	0.0927666	0.00239033		13748	1277	7231.21	376.637	1739.23	114.066		-0.646792	0.059905	-0.27	0.1
	Aragam et al. 2022	613021		0.0654534	0.00252565	0.052834	0.002772	0.0579023	0.00306647	0.0669448	0.00174068	0.0633747	0.00171473		14146	1212	1255.89	106.19	1781.66	104.721		-0.917789	0.172219	0.1	0.06
Type 2 diabetes	Cai et al.2020	22839.1		0.201678	0.0461907	0.234081	0.0129566	0.220816	0.0256918	0.282057	0.044315	0.109605	0.0246555		2915	1640	40762.8	8229.82	616.835	487.894		-0.206838	0.120492	0.35	0.25
	Morris et al. 2012	40100.7		0.179179	0.0244019	0.219691	0.0172287	0.162207	0.016986	0.133318	0.016238	-	-		5034	2224	10782.4	10574.6	-	-		-0.313994	0.255336	0.07	0.28
	Scott et al. 2017	88825.3		0.158306	0.0133422	0.138764	0.00819748	0.146536	0.00971726	0.088308	0.006857	0.111792	0.00674173		7955	1862	5677.83	4147.82	947.05	196.748		-0.414835	0.162093	-0.35	0.22
	Xue et al. 2018	227571		0.162101	0.00869058	0.131141	0.00232777	0.139478	0.0072252	0.068005	0.002567	0.106883	0.00331908		12050	1243	10481.9	534.734	1597.3	234.644		-0.410631	0.063484	-0.04	0.02
	Mahajan et al. 2018	272026		0.223093	0.00874751	0.199295	0.00249521	0.177923	0.00715986	0.072052	0.001616	0.167841	0.00474096		15424	1367	14340.8	623.561	2593.19	270.668		-0.614284	0.038404	0.11	0.06
Breast cancer	UK Biobank (5K)	18181.8		0.133486	0.0484495	0.0891186	0.0157714	0.150105	0.0307818	0.051221	0.018352	0.0539504	0.0206146		905	690.2	28063.7	3271.1	77.5316	94.1611		0.522968	0.205512	-0.19	0.5
	Michailidou et al. 2015	32277.3		0.17236	0.031728	0.161722	0.0350588	0.180158	0.0238292	0.173135	0.031152	0.110863	0.0165052		3274	1849	11933.1	13326.3	238.132	90.1261		-0.304093	0.204734	-0.17	0.35
	Michailidou et al. 2013	89508		0.161498	0.0151008	0.141001	0.0119144	0.16186	0.0155789	0.278232	0.013054	0.105699	0.00453204		9132	1864	3099.06	3200.76	254.95	34.2182		-0.512836	0.170719	0.08	0.01
	Michailidou et al. 2017	104442		0.136059	0.0132457	0.141269	0.0065412	0.136178	0.0136762	0.198869	0.010744	0.0940618	0.00571981		4236	1332	2652.06	829.166	270.034	43.6676		-0.610116	0.108967	-0.15	0.16
	Zhang et al. 2020	245620		0.132343	0.0076433	0.157	0.00244038	0.142902	0.0120811	0.20542	0.005427	0.114928	0.00344894		7729	1390	6449.43	322.851	653.296	61.5568		-0.632708	0.054515	0.07	0.07
Alzeimer disease	Lambert et al. 2013	46668.5		0.0547321	0.012377	0.00567575	0.00142179	0.0486102	0.00813974	-	-	0.0581933	0.0107407		2731	2194	4036.08	1676.21	363.119	176.424		-0.832116	0.416412	-	-
	Kunkle et al. 2019	57692.5		0.0475219	0.0104876	0.0593733	0.00363657	0.047064	0.00689982	0.131186	0.016692	0.0403437	0.00877567		4221	2247	22748.8	7256.73	234.193	135.422		-0.37229	0.138864	0.29	0.27
	Jansen et al. 2019	242124		0.0167146	0.00266614	0.0127487	0.0018598	0.0150361	0.00160221	0.013414	0.002302	0.0172551	0.0016443		5745	2049	1912.77	1868.6	280.253	84.0005		-0.721012	0.165255	0	0.28
Asthma	Shrine et al. 2019	17116.7		0.365683	0.0576132	0.336762	0.0165333	0.325017	0.0357449	0.25273	0.034016	0.0829096	0.0268034		5587	2640	35430.1	8191.22	250.825	195.2		0.006019	0.052418	-0.01	0.27
	Moffat et al. 2010	25228.4		0.113822	0.0333716	0.00342684	0.00266238	0.113245	0.0286671	-0.330101	0.058749	0.0628566	0.00666722		1477	1112	5004.72	1479.69	349.005	148.634		0.785468	0.772175	0.33	0.38
	Zhu et al, 2018	47605.6		0.157413	0.0188654	0.667316	0.0244344	0.171375	0.0173779	0.157938	0.012687	0.214532	0.020319		7945	1638	147244	47732.2	407.213	112.414		-1.23852	0.168332	-0.17	0.21
	Demenais et al. 2018	79692		0.0925105	0.014683	0.10629	0.00577272	0.0848674	0.0116043	0.110239	0.008504	0.0775521	0.00657183		3094	1388	7426.84	4154.81	169.602	36.4274		-0.654699	0.162992	0.32	0.15
	Han et al. 2020	215851		0.138524	0.0065726	0.148127	0.00240918	0.132037	0.00919131	0.111026	0.003293	-	-		11222	1319	14502.5	879.424	-	-		-0.716689	0.042069	-0.03	0.08
BMI	UK Biobank (20K)	10000		0.235292	0.0296869	0.439935	0.0224852	0.279675	0.0257093	0.137281	0.02605	0.14346	0.0111322		9543	1498	57013.4	3921.08	11140.4	12192.3		-0.298463	0.184807	-0.16	0.37
	UK Biobank (80K)	40000		0.173277	0.011046	0.410871	0.00998841	0.207411	0.00972784	0.155281	0.007476	0.105341	0.00305688		15224	1512	36551.5	6909.57	7054.38	1016.74		-0.450662	0.20584	0.17	0.1
	Speliotes et al. 2010	62932.5		0.0999535	0.00535153	-	-	0.119861	0.00555877	-0.039343	0.002631	0.182298	0.0243599		16537	1872	-	-	5171.71	1088.53		-	-	0.5	0.12
	Locke et al. 2015	161103		0.101413	0.00432281	0.294677	0.0031685	0.12733	0.00416907	0.149528	0.002665	0.198712	0.0039464		19573	1673	36522	1707.5	7228.77	593.753		-0.798523	0.038482	-0.22	0.06
	Elsworth et al.	227442		0.191517	0.00510712	0.464218	0.00291314	0.205674	0.00573248	0.108498	0.001455	0.134899	0.00161801		26166	1483	57727.9	1565.25	11152.9	389.467		-0.66982	0.025178	0.12	0.04
	Yengo et al. 2018	397820		0.0777011	0.00184732	0.31974	0.0017597	0.144702	0.00416907	0.162786	0.002194	0.229005	0.0027915		28668	1661	47821	1080.46	11566.2	390.186		-0.51261	0.019302	0.04	0.04
The heritability output by all software was transformed to heritability under the liability scale for comparison purposes

## Sheet: Table S7
Table S7: Alpha and heritability estimates reported and derived
Outcome					Alpha from GWAS			GWAS-SNP heritability						Twins studies heritability				Best AUC from the literature				Prevalence					Alpha from UK Biobank				Best fit alpha based on the median of GWAS heritability
		Study	Ncase	Ncontrols	SBAYESS	sumHer		GENESIS	SBAYESS	LDSC	sumHer	MiXeRa		Study	PMID	h2		Study	PMID	AUC		CDCb	USA	UK	Finland		Ncase	Ncontrols	alpha
Coronary artery disease	0.0813327	Aragam et al. 2022	181522	984168	-0.917789	0.1		0.0654534	0.052834	0.0579023	0.0669448	0.0633747		Dai et al. 2016	26839654	0.55		Privé et al., 2019	31761295	0.639		0.072	0.134	0.11	0.14		20296	229247	-0.676		-1.15
Type 2 diabetes	0.0827082	Mahajan et al. 2018	74124	824006	-0.614284	0.11		0.223093	0.199295	0.177923	0.072052	0.167841		Willemsen et al. 2015	26678054	0.72		Privé et al., 2019	31761295	0.638		0.11	0.1397	0.11	0.098		20474	227071	-0.7865		-1.01
Breast cancer	0.0906984	Zhang et al. 2020	133384	113789	-0.632708	0.07		0.132343	0.157	0.142902	0.20542	0.114928		Lichtenstein et al. 2000	10891514	0.27		Privé et al., 2019	31761295	0.659		0.13	0.1244	0.1275	0.1405		12131	121620	-0.364		-0.77
Alzheimer	0.0138384	Kunkle et al. 2019	21982	41944	-0.37229	0.29		0.0475219	0.0593733	0.047064	0.131186	0.0403437		Gatz et al. 1997d	16461860	0.49		Leonenko et al. 2021c	34301930	0.613		0.02	0.0154	0.014	0.018		3488	248564	-1.0803		-1.25
Asthma	0.093571	Han et al. 2020	64538	329321	-0.716689	-0.03		0.138524	0.148127	0.132037	0.111026	0.08		Thomsen 2015	26672957	0.7		Privé et al., 2019	31761295	0.607		0.077	0.1053	0.1	0.069		23523	227869	-0.6786		-1.085
Body mass index	1	Yengo et al. 2018	795640		-0.51261	0.04		0.0777011	0.31974	0.144702	0.162786	0.229005		Elks et al. 2012	22645519	0.75		Toro-Martin et al. 2019	31649740	0.661		0.419	0.36	0.27	0.22		261028		-0.2964		-1.05
a For asthma, we used the estimated heritability from Demanais et al 2018, as the estimate from Han et al 2019 did not converged; b For BMI we report the prevalence of obesity, defined as BMI≥0.3 c For Alzheimer disease, we report the AUC derived from a PRS not including the APOE variants d We used Twin study heritability of 0.58 minus an estimate of the contribution of APOE (0.09)

## Sheet: Table S8
Table S8: Functional annotation sets
Annotation category	#annotations	% of the genome annotated
		Average	(SD)	min	max
Gencode elements	7	0.223866	0.302685	0.0189291	0.6886
SuperEnhancer (Hnisz 2013)	86	0.0627445	0.0373585	0.000601897	0.149995
TFBS	161	0.00768594	0.0183253	1.7531e-05	0.21931
FANTOM5	110	0.000395018	0.00135212	7.30458e-06	0.009924
RoadMap Promoter	110	0.0156314	0.00234367	0.00786849	0.0194565
RoadMap Enhancers	111	0.0433601	0.0155535	0.0068517	0.0930779
RoadMap Dyadic	111	0.00702094	0.00163534	0.00246164	0.0109846
DHS (Thurman 2012)	54	0.0223155	0.00971119	0.0103477	0.0518625
DHS (Maurano 2012)	349	0.0476034	0.0143882	0.015027	0.105941

## Sheet: Table S9
Table S9: r2-annotation association
Category	Annotation	Frequency	Marginal model			Model adjusted for GENCODE annotations			mean(r2)
			beta	beta standardized	pval	beta	beta standardized	pval	annot=0	annot=1
GENCODE	intron	0.641458	0.023108	0.0192141	1.77811e-81	na	na	na	0.385417	0.404631
	gene	0.6886	0.0111954	0.00964074	1.99735e-20	na	na	na	0.391103	0.400744
	transcription start site	0.0398786	-0.0038307	-0.00780653	0.001528	na	na	na	0.398053	0.390247
	exon	0.0983927	-0.0268947	-0.0360072	1.09808e-109	na	na	na	0.401285	0.365278
	CDS	0.0189291	-0.0448411	-0.131212	2.9043e-301	na	na	na	0.400226	0.269014
	UTR	0.0340496	-0.0126071	-0.0277201	1.80059e-25	na	na	na	0.398686	0.370966
	transcription termination site	0.0457559	-0.00693448	-0.0132335	9.62484e-09	na	na	na	0.398348	0.385114
SuperEnhancer (Hnisz et al. Cell, 2013)	UCSD_Gastric	0.130816	0.00330369	0.00390684	0.00627049	0.00335949	0.00397283	0.00569171	0.397231	0.401138
	UCSD_Adipose_Tissue	0.000601897	-0.00380204	-0.0618158	0.00165743	-0.00366924	-0.0596566	0.00240496	0.397779	0.335963
	BI_CD4_Memory_Primary_7pool	0.0814943	-0.00596441	-0.00869312	8.03035e-07	-0.00531975	-0.00775353	1.24182e-05	0.39845	0.389757
	BI_CD4_Naive_Primary_8pool	0.0228546	-0.00486974	-0.0129943	5.60239e-05	-0.004216	-0.0112499	0.000499618	0.398039	0.385045
	BI_Brain_Hippocampus_Middle	0.113614	-0.00607857	-0.00763813	4.92836e-07	-0.0055653	-0.00699317	5.20437e-06	0.39861	0.390972
	BI_Stomach_Smooth_Muscle	0.0666528	-0.00545162	-0.00871581	6.47126e-06	-0.00555364	-0.00887891	4.71051e-06	0.398323	0.389607
	BI_Brain_Mid_Frontal_Lobe	0.0234126	-0.00872775	-0.0230162	5.16585e-13	-0.00906388	-0.0239027	7.61057e-14	0.398281	0.375265
	UCSD_Bladder	0.0247304	-0.00818235	-0.0210094	1.29111e-11	-0.0081085	-0.0208198	2.02401e-11	0.398262	0.377252
	H2171	0.129753	-0.00688146	-0.00816608	1.24576e-08	-0.00620329	-0.00736132	2.9247e-07	0.398802	0.390635
	BI_CD4p_CD25-_CD45ROp_Memory	0.0496624	-0.00757636	-0.0139066	3.65086e-10	-0.00689766	-0.0126608	1.43092e-08	0.398433	0.384526
	BI_Brain_Inferior_Temporal_Lobe	0.113738	0.00043564	0.000547151	0.718529	8.64676e-05	0.000108601	0.943593	0.39768	0.398227
	BI_CD4p_CD25-_Il17-_PMAstim_Th	0.0816944	-0.00465041	-0.0067704	0.000119331	-0.00415309	-0.00604637	0.00066235	0.398295	0.391525
	UCSD_Ovary	0.0524995	-0.00278878	-0.00498609	0.0210388	-0.00286028	-0.00511392	0.0180319	0.398004	0.393018
	BI_CD4p_CD225int_CD127p_Tmem	0.0219649	-0.00437501	-0.0119028	0.000295004	-0.00429753	-0.011692	0.000384146	0.398003	0.386101
	Osteoblasts	0.0976958	0.00542733	0.00728928	7.11302e-06	0.0038413	0.00515913	0.00154863	0.39703	0.404319
	NHDF-Ad	0.0552884	-0.00186087	-0.00324685	0.123663	-0.00310222	-0.00541276	0.0104431	0.397922	0.394675
	VACO_400	0.0550985	-0.00161217	-0.00281747	0.182263	-0.000496775	-0.00086818	0.681566	0.397897	0.39508
	panc1	0.0341533	-0.0100242	-0.0220085	1.10021e-16	-0.00953175	-0.0209274	3.42311e-15	0.398494	0.376485
	K562	0.0420422	0.000856139	0.00170114	0.478745	0.00113137	0.00224804	0.350659	0.39767	0.399372
	MCF-7	0.00592986	0.00445227	0.023124	0.000229995	0.00460264	0.023905	0.00014061	0.397605	0.420729
	H1	0.00985096	-0.00319906	-0.0129165	0.00812746	-0.00342612	-0.0138333	0.00462224	0.397869	0.384953
	UCSD_Adrenal_Gland	0.0759034	0.000782966	0.00117887	0.517125	0.000567586	0.000854585	0.639917	0.397653	0.398831
	BI_CD34_Primary_RO01549	0.0195135	0.00240089	0.00692146	0.0469924	0.00181434	0.0052305	0.134302	0.397607	0.404528
	UCSD_Lung	0.149995	0.00428219	0.00478221	0.000395831	0.00358745	0.00400635	0.00319515	0.397025	0.401807
	UCSD_Pancreas	0.0486485	-0.00157859	-0.00292601	0.19154	-0.00153681	-0.00284858	0.204084	0.397884	0.394958
	BI_CD34_Primary_RO01536	0.0643154	-0.00132351	-0.00215138	0.273518	-0.0016961	-0.00275704	0.162823	0.39788	0.395729
	UCSD_Small_Intestine	0.113893	0.000276729	0.000347357	0.818907	0.000308568	0.000387322	0.799068	0.397702	0.39805
	Colon_Crypt_3	0.0982451	-0.00348348	-0.00466688	0.00395106	-0.00191394	-0.00256413	0.115039	0.3982	0.393534
	Skeletal_Muscle_Myoblast	0.0395032	-0.00391858	-0.00802191	0.00118686	-0.00494307	-0.0101192	4.42823e-05	0.398059	0.390037
	HUVEC	0.0621167	0.00311239	0.00514196	0.0100233	0.00243444	0.00402192	0.0443995	0.397423	0.402565
	MM1S	0.040013	-0.0106961	-0.0217622	8.80339e-19	-0.00956114	-0.0194531	2.82405e-15	0.398613	0.376851
	UCSD_Sigmoid_Colon	0.103342	-0.00507333	-0.00664589	2.70003e-05	-0.00486071	-0.00636737	6.11408e-05	0.398429	0.391783
	Fetal_Intestine	0.09401	0.00622342	0.00850342	2.61985e-07	0.00571859	0.00781363	2.35304e-06	0.396943	0.405446
	UCSD_Esophagus	0.130295	0.000810578	0.000960192	0.502457	0.000920238	0.00109009	0.448448	0.397617	0.398577
	CD3	0.0283359	-0.00937273	-0.0225244	8.86981e-15	-0.0090602	-0.0217733	7.43052e-14	0.39838	0.375856
	CD20	0.104112	-0.00252519	-0.00329708	0.0366893	-0.00215809	-0.00281777	0.0757858	0.398085	0.394788
	HMEC	0.0539429	-0.00117124	-0.00206745	0.332534	-0.00201374	-0.00355459	0.0963624	0.397854	0.395786
	Fetal_muscle	0.0841166	0.00139995	0.00201124	0.246765	0.000977344	0.0014041	0.41945	0.397573	0.399584
	BI_CD8_Naive_8pool	0.0297662	-0.00774101	-0.018164	1.50872e-10	-0.00756312	-0.0177466	4.38867e-10	0.398283	0.380119
	Jurkat	0.036837	-0.00165623	-0.00350624	0.170601	-0.00208841	-0.00442116	0.0843485	0.397871	0.394365
	UCSD_Spleen	0.14145	-0.00184757	-0.00211412	0.126368	-0.00128819	-0.00147403	0.288246	0.398041	0.395927
	BI_Brain_Cingulate_Gyrus	0.0927156	-0.0037416	-0.00514425	0.00196417	-0.00393115	-0.00540486	0.00126708	0.398219	0.393075
	CD14	0.121428	0.00718566	0.00877265	2.76413e-09	0.00710317	0.00867194	4.74564e-09	0.396677	0.405449
	DND41	0.0495879	-0.00637992	-0.0117188	1.30316e-07	-0.00543013	-0.00997423	7.39123e-06	0.398323	0.386604
	BI_Adipose_Nuclei	0.100228	0.0073056	0.00970083	1.50098e-09	0.00629651	0.00836089	2.06412e-07	0.39677	0.406471
	VACO_503	0.0113352	-0.00545132	-0.020534	6.47896e-06	-0.00470061	-0.0177063	0.000101943	0.397975	0.377441
	NHLF	0.0396858	-0.00467693	-0.00955321	0.000109087	-0.00562933	-0.0114986	3.34261e-06	0.398121	0.388568
	CD8_primary	0.0662672	-0.00895654	-0.014358	1.26153e-13	-0.00846695	-0.0135731	3.25414e-12	0.398693	0.384336
	UCSD_Psoas_Muscle	0.0786031	-0.00124122	-0.00183916	0.304457	-0.00195919	-0.002903	0.106496	0.397887	0.396047
	HepG2	0.0201051	0.00243312	0.00691246	0.0441117	0.00239719	0.0068104	0.0475441	0.397603	0.404515
	HCC1954	0.0554301	0.00635538	0.0110755	1.45552e-07	0.00586335	0.0102181	1.23849e-06	0.397128	0.408204
	CD34_adult	0.00564644	0.00890057	0.0473667	1.78683e-13	0.00829336	0.0441352	6.96269e-12	0.397475	0.444841
	UCSD_Right_Atrium	0.103576	0.00258477	0.00338258	0.0324764	0.00156246	0.00204472	0.198177	0.397392	0.400774
	BI_CD8_Memory_7pool	0.0436668	-0.00298549	-0.0058257	0.0135102	-0.00273905	-0.00534482	0.0240316	0.397996	0.392171
	CD19_primary	0.0455178	-0.00830841	-0.0158948	6.24595e-12	-0.00666165	-0.0127444	3.84216e-08	0.398465	0.382571
	BI_CD8_Naive_7pool	0.0192417	-0.00556876	-0.0161647	4.07949e-06	-0.00573937	-0.01666	2.18282e-06	0.398053	0.381888
	CD34_fetal	0.00229364	0.00451922	0.0376714	0.000184787	0.0048461	0.0403963	6.14281e-05	0.397656	0.435327
	BI_Duodenum_Smooth_Muscle	0.0625374	0.0012678	0.00208794	0.294219	0.000366295	0.00060325	0.762481	0.397611	0.399699
	BI_CD4p_CD25-_CD45RAp_Naive	0.0625667	-0.00667183	-0.0109854	3.39178e-08	-0.00558422	-0.00919462	4.67866e-06	0.398429	0.387444
	VACO_9M	0.0691583	-0.00812207	-0.012765	1.82028e-11	-0.00665374	-0.0104573	3.86253e-08	0.398625	0.38586
	RPMI-8402	0.0159459	-0.00744416	-0.0236971	7.32546e-10	-0.00747878	-0.0238073	6.29437e-10	0.39812	0.374423
	UCSD_Aorta	0.0630327	-0.00398489	-0.00653859	0.000977651	-0.00464105	-0.00761524	0.00012741	0.398154	0.391616
	BI_CD4p_CD25-_Il17p_PMAstim_Th17	0.0511072	-0.00608343	-0.0110157	4.82617e-07	-0.00591896	-0.0107179	1.10172e-06	0.398305	0.387289
	BI_CD4_Memory_Primary_8pool	0.0188341	-0.00678783	-0.0199113	1.95561e-08	-0.006451	-0.0189233	9.85114e-08	0.398117	0.378206
	Colon_Crypt_2	0.0890049	-0.00210863	-0.0029529	0.0810606	-0.00210205	-0.00294369	0.0826399	0.398005	0.395052
	UCSD_Right_Ventricle	0.0219941	-0.00126565	-0.00344113	0.295041	-0.00176393	-0.00479589	0.144725	0.397818	0.394377
	BI_Skeletal_Muscle	0.109453	0.00525137	0.00670722	1.39468e-05	0.00435244	0.00555908	0.000335019	0.397008	0.403715
	BI_Brain_Anterior_Caudate	0.0878624	-0.00477478	-0.00672565	7.80227e-05	-0.00513344	-0.00723086	2.46137e-05	0.398333	0.391607
	LnCAP	0.0781678	-0.00209235	-0.00310818	0.0834349	-0.00249481	-0.00370604	0.0398089	0.397985	0.394877
	UCSD_Thymus	0.0351803	-0.00725525	-0.0157033	1.94184e-09	-0.00728642	-0.0157708	1.75321e-09	0.398294	0.382591
	BI_Brain_Hippocampus_Middle_150	0.0919588	-0.00597429	-0.00824422	7.70068e-07	-0.00588003	-0.00811415	1.33453e-06	0.3985	0.390256
	CD56	0.0652518	-0.00593839	-0.00958822	8.96467e-07	-0.00517908	-0.00836222	1.98288e-05	0.398368	0.388779
	BI_CD4_Naive_Primary_7pool	0.021363	-0.00517738	-0.0142785	1.83991e-05	-0.00466361	-0.0128616	0.000117016	0.398047	0.383769
	GM12878	0.0467829	0.00465928	0.00879817	0.000115808	0.00438842	0.00828669	0.00029025	0.39733	0.406129
	Colon_Crypt_1	0.0935439	-7.74196e-05	-0.000106019	0.948928	-0.00065058	-0.000890907	0.591357	0.397752	0.397646
	HSMMtube	0.117946	0.00213774	0.00264289	0.0769527	0.00169366	0.00209388	0.162392	0.39743	0.400073
	UCSD_Left_Ventricle	0.13609	0.00882065	0.0102581	2.92675e-13	0.00757551	0.00881003	4.56438e-10	0.396346	0.406604
	u87	0.0739151	-0.0038435	-0.00585797	0.00147326	-0.00419422	-0.00639252	0.000523403	0.398175	0.392317
	HeLa	0.0612869	0.0011644	0.00193582	0.335367	0.00147944	0.00245958	0.221315	0.397623	0.399559
	IMR90	0.0184061	-0.00382809	-0.0113566	0.00153941	-0.00460658	-0.0136661	0.000140375	0.397951	0.386594
	HCT-116	0.0603943	-0.00279212	-0.00467386	0.0208856	-0.000268189	-0.000448935	0.825246	0.398024	0.39335
	BI_CD34_Primary_RO01480	0.0159561	-0.000412047	-0.00131126	0.733175	-0.0012748	-0.0040568	0.292734	0.397763	0.396452
	Fetal_Intestine_Large	0.0957616	0.0059307	0.00803677	9.26049e-07	0.00583613	0.00790861	1.4416e-06	0.396972	0.405009
	Fetal_Thymus	0.0591072	-0.00978852	-0.0165516	5.56437e-16	-0.00982229	-0.0166087	4.9502e-16	0.39872	0.382169
	BI_Brain_Angular_Gyrus	0.0482847	-0.00760737	-0.0141511	3.09543e-10	-0.00799701	-0.0148759	4.56032e-11	0.398425	0.384274
	Astrocytes	0.0378991	-0.00945625	-0.0197473	5.13378e-15	-0.0100901	-0.0210709	7.34552e-17	0.39849	0.378743
Transcription factor binding site (TFBS)	SIN3AK20	0.0105069	8.24784e-05	0.000322559	0.945596	0.00169107	0.00661351	0.16908	0.397739	0.398061
	MXI1	0.0124192	-7.51715e-05	-0.000270665	0.950409	0.0015379	0.0055374	0.210577	0.397745	0.397475
	EBF1	0.0103185	0.000341278	0.00134668	0.777672	0.000502537	0.00198301	0.678032	0.397728	0.399075
	SP4	0.00211687	0.00160678	0.0139406	0.18373	0.00266629	0.0231331	0.0287687	0.397712	0.411653
	RAD21	0.0163725	-0.00118172	-0.00371325	0.328229	-0.000521464	-0.00163857	0.666582	0.397803	0.39409
	BHLHE40	0.0105011	-0.00239283	-0.00936055	0.0477371	-0.00155017	-0.00606414	0.201721	0.39784	0.38848
	TRIM28	0.00236522	-0.00298927	-0.0245389	0.0133926	-0.00261178	-0.0214402	0.0310375	0.3978	0.373261
	RELA	0.0102819	-0.00153644	-0.00607345	0.203669	-0.000571147	-0.00225771	0.639038	0.397804	0.391731
	YY1	0.0163024	-0.00362865	-0.0114262	0.0026808	-0.00177625	-0.00559322	0.14681	0.397928	0.386502
	MYC	0.0228254	-0.00298354	-0.00796619	0.013571	-0.00163547	-0.00436678	0.181949	0.397924	0.389958
	RPC155	0.000769903	0.00310836	0.0446882	0.0101205	0.0029968	0.0430844	0.0131623	0.397708	0.442396
	KDM5B	0.00805257	-0.00425606	-0.0189893	0.000429539	-0.00243325	-0.0108564	0.0468847	0.397895	0.378906
	NRF1	0.00242804	-0.00160155	-0.0129764	0.185159	-9.89073e-05	-0.000801385	0.935494	0.397774	0.384797
	ATF1	0.00198538	-0.00316116	-0.0283184	0.00891309	-0.00263094	-0.0235686	0.0299126	0.397798	0.36948
	CBX3	0.0043433	-0.002836	-0.017197	0.0189583	-0.00234111	-0.0141961	0.0532256	0.397817	0.38062
	FOXP2	0.00693789	-0.00360032	-0.0172963	0.00289462	-0.00209967	-0.010087	0.0855669	0.397862	0.380566
	JUND	0.0160277	-2.71577e-05	-8.62341e-05	0.982074	0.000516383	0.00163967	0.670648	0.397743	0.397657
	ZNF217	0.00100803	0.00123096	0.0154681	0.308474	0.00112733	0.014166	0.351019	0.397726	0.413195
	REST	0.0119225	-0.00420636	-0.0154539	0.000501206	-0.00270319	-0.00993136	0.026646	0.397926	0.382472
	TFAP2C	0.00720378	-0.00199027	-0.00938455	0.0996326	-0.00127326	-0.00600373	0.293985	0.39781	0.388425
	MAFK	0.00817675	-0.00151477	-0.00670738	0.210118	-0.0012344	-0.00546589	0.307628	0.397797	0.391089
	HNF4A	0.00441197	0.00119902	0.0072141	0.321197	0.00122313	0.00735918	0.311848	0.39771	0.404924
	FOXA1	0.00883708	0.00160487	0.00683797	0.184249	0.00131019	0.00558237	0.278557	0.397682	0.40452
	NR3C1	0.00625564	-0.00361512	-0.0182836	0.00278107	-0.00336417	-0.0170144	0.00543618	0.397856	0.379573
	SP1	0.011455	0.000265975	0.000996683	0.82583	0.00100314	0.00375905	0.41043	0.397731	0.398727
	USF2	0.00553833	-0.000103875	-0.000558135	0.931514	0.000373557	0.00200718	0.757885	0.397745	0.397187
	FOXA2	0.00512197	0.00340092	0.0189979	0.00489694	0.00318676	0.0178016	0.00839809	0.397645	0.416643
	GTF3C2	0.000524469	0.000296682	0.00516724	0.806101	0.000420012	0.00731525	0.728258	0.397739	0.402907
	PML	0.00792109	-0.000557709	-0.00250874	0.644499	0.000940506	0.00423067	0.44237	0.397762	0.395253
	STAT2	0.000819574	-0.00351314	-0.0489545	0.00365402	-0.00336652	-0.0469113	0.00541234	0.397782	0.348828
	KDM5A	0.00033455	-0.00135603	-0.0295682	0.261903	-0.000226956	-0.00494876	0.851475	0.397752	0.368184
	NFATC1	0.00290868	-0.00401225	-0.0297088	0.00090172	-0.00402503	-0.0298034	0.000876204	0.397828	0.36812
	PRDM1	0.000338933	-0.000218018	-0.00472304	0.856857	-0.000345435	-0.00748335	0.775068	0.397744	0.393021
	BRF2	0.000758215	-0.000417471	-0.00604794	0.729799	-0.000368991	-0.00534561	0.760164	0.397747	0.391699
	PAX5	0.00746528	-0.000639959	-0.00296462	0.596481	0.000710177	0.00328991	0.559596	0.397764	0.3948
	HDAC8	0.00409057	-0.00322181	-0.0201285	0.00768626	-0.00256308	-0.0160131	0.034116	0.397824	0.377696
	SUZ12	0.00176333	-0.00556148	-0.0528592	4.19922e-06	-0.00509731	-0.0484474	2.47756e-05	0.397835	0.344976
	RUNX3	0.010615	-0.00146919	-0.00571675	0.224164	-0.00115484	-0.00449356	0.34142	0.397803	0.392086
	ATF2	0.00533527	-0.00121205	-0.00663463	0.315966	-0.000505714	-0.00276823	0.676877	0.397777	0.391143
	THAP1	0.00174726	-0.00370463	-0.035372	0.00217662	-0.00298904	-0.0285395	0.0137041	0.397804	0.362432
	TAF1	0.0123725	-0.00200196	-0.00722175	0.0976587	5.57448e-05	0.000201091	0.964148	0.397831	0.39061
	SMARCC2	8.91159e-05	-0.0003103	-0.013108	0.797391	-0.000310936	-0.0131348	0.797019	0.397743	0.384635
	CEBPD	0.00225273	0.000517934	0.00435635	0.668279	0.00114284	0.00961239	0.346468	0.397732	0.402089
	ZNF263	0.0149978	-0.00391985	-0.0128603	0.00118249	-0.00279688	-0.00917602	0.0211254	0.397935	0.385075
	IRF4	0.00271292	0.000589358	0.00451818	0.625831	0.000771064	0.00591118	0.523824	0.39773	0.402248
	FOS	0.0151614	-0.00126336	-0.00412276	0.295914	-0.00103368	-0.00337322	0.393333	0.397805	0.393682
	MEF2C	0.00113075	-0.000929876	-0.0110332	0.441698	-0.000764704	-0.00907338	0.527456	0.397754	0.386721
	ESRRA	0.000410517	-0.000912476	-0.0179621	0.450289	-0.000743827	-0.0146423	0.538726	0.397749	0.379787
	RDBP	0.000490868	-0.00287563	-0.0517691	0.0173531	-0.00241747	-0.0435209	0.0457266	0.397767	0.345998
	RXRA	0.00354857	-0.00118766	-0.00796435	0.325802	-0.000971911	-0.00651756	0.421691	0.39777	0.389806
	MBD4	0.000943752	0.00144684	0.0187893	0.231291	0.0013497	0.0175278	0.264491	0.397724	0.416514
	ELF1	0.0122965	-0.00380233	-0.0137581	0.00165608	-0.00233401	-0.00844524	0.0563878	0.397911	0.384153
	CTCFL	0.00201606	-0.00160981	-0.0143111	0.182903	-0.000798497	-0.00709859	0.509553	0.397771	0.38346
	NANOG	0.00047772	-7.51333e-05	-0.00137108	0.950434	-0.000148747	-0.00271443	0.90207	0.397743	0.396372
	GATA3	0.00543315	7.09081e-05	0.00038465	0.953219	6.50264e-05	0.000352744	0.957106	0.39774	0.398125
	MEF2A	0.00274068	-0.00227982	-0.0173893	0.0592677	-0.00211836	-0.0161577	0.0801382	0.39779	0.3804
	ELK4	0.00136742	-0.000954547	-0.0103005	0.429679	4.86193e-05	0.000524649	0.968176	0.397756	0.387456
	TFAP2A	0.00531043	-0.00224398	-0.0123119	0.0633752	-0.0015708	-0.00861839	0.194905	0.397807	0.385496
	SETDB1	0.0111526	5.0789e-05	0.000192854	0.966483	0.00115098	0.00437045	0.34155	0.39774	0.397933
	TBL1XR1	0.0095953	-0.00426752	-0.0174563	0.000414438	-0.0033881	-0.0138591	0.00530397	0.397909	0.380453
	SMARCA4	0.00124032	-0.00211557	-0.0239686	0.0800653	-0.00204179	-0.0231327	0.0914073	0.397772	0.373803
	SMARCC1	0.00152374	0.00110422	0.0112887	0.360942	0.00133184	0.0136158	0.270686	0.397725	0.409014
	SIN3A	0.00959676	0.00277201	0.0113381	0.0218242	0.00446321	0.0182554	0.000279459	0.397633	0.408971
	ZBTB7A	0.00791232	-0.00366238	-0.0164835	0.00244509	-0.00256713	-0.011554	0.0351197	0.397872	0.381389
	NR2F2	0.00379692	-0.00272257	-0.0176523	0.0242904	-0.00253249	-0.0164199	0.036365	0.397809	0.380157
	SIRT6	0.000422205	5.56686e-05	0.00108057	0.963265	0.000135797	0.00263593	0.910553	0.397742	0.398822
	IRF3	0.000381299	0.000236922	0.00483915	0.844597	0.000498602	0.010184	0.680804	0.39774	0.402579
	MAFF	0.0052257	-0.00263379	-0.0145666	0.0293278	-0.00241006	-0.0133292	0.0462705	0.397818	0.383251
	IRF1	0.00530897	-0.00075327	-0.00413347	0.533144	0.00060031	0.00329412	0.625217	0.397764	0.39363
	TCF7L2	0.00905914	-0.000363131	-0.0015283	0.763845	0.000115789	0.00048732	0.92399	0.397756	0.396228
	SREBP1	0.000762598	0.00180424	0.0260631	0.135507	0.00253067	0.0365566	0.0371251	0.397722	0.423785
	ETS1	0.00570196	-0.00519913	-0.0275342	1.69665e-05	-0.00376559	-0.0199424	0.00205699	0.397899	0.370365
	CHD2	0.00969318	-0.00187865	-0.00764611	0.120115	-0.000517377	-0.00210573	0.672878	0.397816	0.39017
	SMC3	0.00954855	-0.00124651	-0.00511122	0.302402	-0.000520649	-0.00213488	0.667181	0.397791	0.39268
	MAZ	0.0164835	-0.00295439	-0.00925261	0.0145134	-0.00133689	-0.0041869	0.277511	0.397895	0.388642
	All.TFBS	0.21931	-0.0134857	-0.0129962	6.59575e-29	-0.0106185	-0.0102331	4.23737e-18	0.400592	0.387596
	E2F4	0.00437983	-2.97284e-05	-0.000179518	0.980377	0.00145317	0.00877512	0.238182	0.397743	0.397563
	MTA3	0.00340393	-0.00334163	-0.0228781	0.00569785	-0.00277427	-0.0189938	0.021982	0.39782	0.374942
	BRF1	2.48356e-05	-0.000908924	-0.0727292	0.452054	-0.000966036	-0.0772992	0.424149	0.397744	0.325015
	EP300	0.0231	-0.0028588	-0.00758868	0.0180194	-0.00250094	-0.00663873	0.0391672	0.397917	0.390329
	WRNIP1	0.00365375	-0.0011107	-0.00734067	0.35813	-0.00084263	-0.00556897	0.486447	0.397769	0.390428
	GABPA	0.00807594	-0.0026998	-0.0120284	0.0255051	-0.00107931	-0.00480863	0.3776	0.397839	0.385811
	CREB1	0.00302264	0.000274084	0.00199095	0.820609	0.00162361	0.011794	0.184975	0.397736	0.399727
	ZNF143	0.0108809	-0.00015905	-0.000611351	0.895309	0.000786889	0.00302461	0.516782	0.397749	0.397137
	TBP	0.0121373	-0.000260299	-0.000947932	0.829489	0.000984954	0.00358691	0.422343	0.397754	0.396806
	RFX5	0.00476259	0.000211265	0.00122365	0.861245	0.00109032	0.00631513	0.369666	0.397736	0.39896
	ZBTB33	0.00270708	-0.00218048	-0.0167341	0.0712298	-0.00122892	-0.00943133	0.311511	0.397787	0.381053
	SRF	0.00268516	0.000782687	0.00603114	0.517274	0.00173545	0.0133728	0.153249	0.397726	0.403757
	CTBP2	0.00240613	-0.00368413	-0.0299855	0.00230332	-0.00321349	-0.0261549	0.00796783	0.397814	0.367829
	BACH1	0.00364499	-0.00298049	-0.0197218	0.013667	-0.0021093	-0.0139572	0.0817853	0.397814	0.378092
	BCLAF1	0.00264572	-0.00386729	-0.0300209	0.00137625	-0.00302875	-0.0235114	0.0127489	0.397821	0.367801
	IKZF1	0.00220891	-6.08087e-06	-5.165e-05	0.995986	-0.000317849	-0.00269976	0.792614	0.397742	0.39769
	JUNB	0.00302556	-0.00231665	-0.0168201	0.0552802	-0.00224026	-0.0162655	0.0641632	0.397793	0.380973
	SIX5	0.00244411	0.000171967	0.00138877	0.886862	0.00120782	0.00975403	0.321755	0.397739	0.399127
	POLR2A	0.0685754	-0.0139435	-0.0220002	8.67901e-31	-0.0105616	-0.0166642	2.02055e-17	0.399251	0.37725
	STAT5A	0.00403505	-0.00262192	-0.0164925	0.0300648	-0.0021148	-0.0133026	0.0806447	0.397809	0.381316
	E2F6	0.00904891	-0.00217867	-0.00917444	0.071465	-0.000108739	-0.000457904	0.929302	0.397825	0.388651
	TEAD4	0.0090533	0.000296803	0.00124955	0.806024	0.000465918	0.00196152	0.700461	0.397731	0.39898
	TAF7	0.00288531	-0.00238747	-0.0177493	0.0482385	-0.000890356	-0.00661923	0.465735	0.397793	0.380044
	BDP1	0.000300949	-0.000257582	-0.00592171	0.831242	-0.000291195	-0.00669446	0.809625	0.397744	0.391822
	BRCA1	0.00135427	0.00034566	0.00374804	0.774893	0.00127814	0.0138591	0.292451	0.397737	0.401485
	HDAC6	0.00348136	-0.00688088	-0.0465843	1.24926e-08	-0.00560616	-0.0379543	3.65038e-06	0.397904	0.35132
	ZKSCAN1	0.000905768	-0.00228042	-0.0302284	0.0592015	-0.00191801	-0.0254245	0.113101	0.397769	0.367541
	ATF3	0.00511467	-0.00324346	-0.0181312	0.00728634	-0.00232618	-0.0130035	0.0551966	0.397835	0.379704
	PHF8	0.00743022	0.000341168	0.00158416	0.777741	0.0027432	0.0127376	0.0273529	0.39773	0.399314
	SMARCB1	0.0024821	-0.00167238	-0.0134023	0.16647	-0.00102811	-0.00823915	0.396081	0.397775	0.384373
	GTF2F1	0.00589041	-0.00350444	-0.0182617	0.00373901	-0.00247659	-0.0129056	0.0416249	0.39785	0.379588
	BATF	0.00268809	0.000182362	0.00140446	0.880073	3.53867e-05	0.000272531	0.976651	0.397738	0.399143
	POU5F1	0.00035062	-0.00379841	-0.0809045	0.00167456	-0.00366254	-0.0780105	0.00246954	0.39777	0.316866
	STAT1	0.00402044	-0.00163262	-0.0102881	0.176779	-0.00134352	-0.00846631	0.267763	0.397783	0.387495
	ZZZ3	7.15849e-05	-0.000759218	-0.0357836	0.529915	-0.000754713	-0.0355713	0.53237	0.397745	0.361961
	FAM48A	1.7531e-05	-0.00173801	-0.165526	0.150452	-0.00164374	-0.156547	0.173921	0.397745	0.232219
	BCL3	0.00501825	-0.00275862	-0.0155676	0.0224699	-0.00225775	-0.0127411	0.0621454	0.39782	0.382253
	TAL1	0.00357778	-0.00372557	-0.0248815	0.00205384	-0.00374804	-0.0250316	0.00195035	0.397831	0.372949
	GRp20	0.000115412	0.000664608	0.0246705	0.582415	0.00130705	0.0485181	0.280197	0.397739	0.42241
	ELK1	0.00357486	-0.00184396	-0.01232	0.127112	-0.000602309	-0.00402421	0.621378	0.397786	0.385466
	PPARGC1A	0.000331628	-0.00193785	-0.0424404	0.108875	-0.00167067	-0.036589	0.167714	0.397756	0.355316
	HSF1	0.00036669	-0.00506669	-0.105528	2.76625e-05	-0.00487276	-0.101489	5.70209e-05	0.397781	0.292253
	CEBPB	0.0162965	0.000639233	0.00201322	0.596898	0.000591318	0.00186232	0.625099	0.397709	0.399722
	CHD1	0.0102688	-0.00295713	-0.0116968	0.0144223	-0.00121466	-0.00480451	0.317236	0.397862	0.386165
	TCF12	0.00720232	-0.00181145	-0.00854227	0.133952	-0.00123109	-0.00580543	0.309823	0.397804	0.389261
	HNF4G	0.00411978	0.00056844	0.00353881	0.638143	0.000641679	0.00399475	0.595787	0.397727	0.401266
	HMGN3	0.00585535	-0.00347967	-0.0181865	0.00399075	-0.00167802	-0.00877017	0.168447	0.397848	0.379662
	JUN	0.0073674	-0.00159629	-0.00744345	0.186606	-0.00163736	-0.00763496	0.175925	0.397797	0.390353
	POU2F2	0.00605842	-0.00159179	-0.00817971	0.187852	-0.000265604	-0.00136486	0.827278	0.397792	0.389612
	FOSL1	0.00239736	-0.00151869	-0.0123833	0.208942	-0.00136632	-0.0111409	0.25864	0.397772	0.385388
	NFYA	0.00196493	1.86702e-05	0.000168119	0.987676	0.000779139	0.00701586	0.521922	0.397742	0.39791
	BCL11A	0.00224835	-0.00125679	-0.0105812	0.298432	-0.00114871	-0.00967119	0.342331	0.397766	0.387185
	RBBP5	0.0119006	-0.00272758	-0.0100301	0.02403	-0.000938599	-0.0034515	0.444438	0.397861	0.387831
	FOXM1	0.00452154	0.000503488	0.00299256	0.677001	0.00103638	0.00615989	0.392309	0.397728	0.400721
	SP2	0.00216362	-0.00179519	-0.0154065	0.13748	-0.00103695	-0.00889918	0.393126	0.397775	0.382369
	TCF3	0.00397515	-0.00249503	-0.0158116	0.0389937	-0.00178285	-0.0112983	0.141831	0.397805	0.381993
	MYBL2	0.00445287	0.00106926	0.00640392	0.376346	0.0014894	0.00892018	0.219789	0.397713	0.404117
	CTCF	0.0368209	-0.00420152	-0.00889649	0.000508737	-0.00257498	-0.00545238	0.0339983	0.39807	0.389173
	HDAC1	0.00855366	-0.00458341	-0.0198468	0.000149398	-0.00320305	-0.0138697	0.00842439	0.397912	0.378065
	ZNF274	0.00118626	-0.000962832	-0.011154	0.425686	-0.000785415	-0.00909869	0.516128	0.397755	0.386601
	ZEB1	0.00150474	-0.00146995	-0.0151221	0.223924	-0.000514616	-0.00529409	0.671052	0.397765	0.382643
	GATA2	0.01355	-0.00382424	-0.0131902	0.00155633	-0.00364189	-0.0125613	0.0026087	0.397921	0.384731
	MAX	0.0253148	-0.00430792	-0.0109361	0.00036505	-0.00261889	-0.00664831	0.032717	0.398019	0.387083
	UBTF	0.00645725	-0.00523311	-0.0260529	1.49385e-05	-0.00407682	-0.0202963	0.000786397	0.39791	0.371857
	STAT3	0.00757777	0.000467545	0.0021499	0.698888	0.000402231	0.00184957	0.739474	0.397726	0.399876
	RCOR1	0.0116435	-0.00240003	-0.00892136	0.0470717	-0.00161868	-0.00601692	0.182503	0.397846	0.388925
	FOSL2	0.00675528	0.000260532	0.00126831	0.829339	0.000462074	0.00224944	0.7025	0.397733	0.399002
	GTF2B	0.000648647	-0.000624615	-0.00978277	0.605315	0.000122162	0.00191331	0.919741	0.397748	0.387966
	NFYB	0.00446748	0.00178128	0.0106509	0.140553	0.00229971	0.0137508	0.058465	0.397694	0.408345
	EGR1	0.00883562	-0.00358296	-0.0152673	0.00303329	-0.00228703	-0.00974527	0.0611131	0.397877	0.38261
	ARID3A	0.00432723	0.000387431	0.00235366	0.748559	0.000605374	0.00367768	0.617016	0.397732	0.400085
	NFIC	0.00790063	-0.00059681	-0.00268807	0.62147	-0.000475905	-0.00214351	0.694321	0.397763	0.395075
	PBX3	0.00199999	-0.00207265	-0.0184994	0.0863829	-0.0018235	-0.0162757	0.132176	0.397779	0.37928
	HDAC2	0.0110212	-0.00449174	-0.0171562	0.000202221	-0.00366743	-0.0140077	0.00251064	0.397931	0.380775
	ESR1	0.00468808	-0.00277829	-0.0162186	0.0215273	-0.00258767	-0.0151058	0.0323757	0.397818	0.381599
	SAP30	0.00480203	-0.00385129	-0.0222153	0.0014408	-0.00275645	-0.0159	0.0237047	0.397849	0.375633
	NR2C2	0.00189189	-0.00381761	-0.0350323	0.00158591	-0.0031121	-0.0285582	0.010295	0.397808	0.362776
	CCNT2	0.00488384	-0.0023271	-0.013311	0.0541897	-0.000796337	-0.00455504	0.514192	0.397807	0.384496
	KAP1	0.0112417	0.00198899	0.00752286	0.0998503	0.00212421	0.0080343	0.0796422	0.397657	0.40518
	EZH2	0.00981297	-0.00475051	-0.0192174	8.4835e-05	-0.00279538	-0.0113082	0.0210221	0.397931	0.378713
	NFE2	0.000314097	0.00166761	0.0375269	0.167683	0.00195308	0.043951	0.106314	0.39773	0.435257
	USF1	0.010653	-0.001085	-0.00421436	0.369362	-0.000397429	-0.0015437	0.743345	0.397787	0.393573
	E2F1	0.00648793	0.000496053	0.00246378	0.681507	0.00216224	0.0107394	0.0794402	0.397726	0.40019
	SPI1	0.00935863	0.000175492	0.000726785	0.884559	0.000936757	0.0038795	0.438988	0.397735	0.398462
	GATA1	0.00846893	0.000211545	0.00092055	0.861064	0.000462223	0.00201139	0.70322	0.397734	0.398655
FANTOM5	stomach_differentially_expressed_enhancers	3.21402e-05	0.00158167	0.111253	0.190674	0.00167299	0.117676	0.166331	0.397738	0.508991
	respiratory_epithelial_cell_differentially_expressed_enhancers	0.000375455	-0.000335774	-0.00691134	0.781165	-0.000284926	-0.00586473	0.813653	0.397745	0.390833
	fat_cell_differentially_expressed_enhancers	0.000115412	-0.00239509	-0.0889066	0.0475275	-0.00236441	-0.0877675	0.0504546	0.397752	0.308846
	amniotic_epithelial_cell_differentially_expressed_enhancers	0.000106647	0.00146823	0.0566965	0.224468	0.00151053	0.0583298	0.211412	0.397736	0.454432
	parotid_gland_differentially_expressed_enhancers	1.02264e-05	-0.00098818	-0.123222	0.413605	-0.00093676	-0.11681	0.438331	0.397743	0.274521
	neutrophil_differentially_expressed_enhancers	0.000471876	-0.000916172	-0.016822	0.448456	-0.00107161	-0.0196761	0.375311	0.39775	0.380928
	blood_vessel_differentially_expressed_enhancers	9.05768e-05	0.00147968	0.062	0.220875	0.00144879	0.0607056	0.230669	0.397736	0.459736
	gingival_epithelial_cell_differentially_expressed_enhancers	0.000140248	-0.00175401	-0.0590644	0.146733	-0.00184974	-0.0622882	0.125931	0.39775	0.338686
	astrocyte_differentially_expressed_enhancers	0.000336011	0.000339323	0.00738282	0.778912	0.000436161	0.00948978	0.718242	0.39774	0.405122
	esophagus_differentially_expressed_enhancers	0.000119795	-0.000909055	-0.0331215	0.451989	-0.000873464	-0.0318247	0.469904	0.397746	0.364625
	monocyte_differentially_expressed_enhancers	0.00168882	0.000863308	0.00838406	0.47507	0.000696294	0.00676209	0.564592	0.397728	0.406112
	keratocyte_differentially_expressed_enhancers	8.18113e-05	0.00032713	0.0144226	0.78666	0.000266276	0.0117397	0.825641	0.397741	0.412163
	spinal_cord_differentially_expressed_enhancers	7.30458e-06	0.00119302	0.176021	0.323623	0.00123652	0.182439	0.306299	0.397741	0.573762
	lymph_node_differentially_expressed_enhancers	4.96711e-05	-0.00248008	-0.140325	0.0401813	-0.00226707	-0.128273	0.0607571	0.397749	0.257423
	epithelial_cell_of_esophagus_differentially_expressed_enhancers	2.19137e-05	-5.62321e-06	-0.000479009	0.996288	6.9684e-05	0.00593598	0.954026	0.397742	0.397263
	hepatocyte_differentially_expressed_enhancers	6.13585e-05	0.00181188	0.0922399	0.13386	0.00169599	0.08634	0.160574	0.397736	0.489976
	skin_fibroblast_differentially_expressed_enhancers	0.000325784	-0.00187577	-0.0414476	0.120683	-0.00207851	-0.0459272	0.0855042	0.397756	0.356308
	epithelial_cell_of_Malassez_differentially_expressed_enhancers	8.61941e-05	-0.000752292	-0.0323132	0.533675	-0.000899289	-0.0386271	0.456893	0.397745	0.365432
	small_intestine_differentially_expressed_enhancers	8.47331e-05	-0.00298073	-0.12913	0.0136595	-0.00290454	-0.125829	0.0162633	0.397753	0.268623
	intestinal_epithelial_cell_differentially_expressed_enhancers	8.61941e-05	0.000550837	0.0236601	0.648582	0.000715281	0.0307234	0.554034	0.39774	0.4214
	kidney_epithelial_cell_differentially_expressed_enhancers	0.000283418	-0.00130699	-0.0309623	0.27955	-0.00141408	-0.0334992	0.24204	0.397751	0.366788
	smooth_muscle_cell_of_the_esophagus_differentially_expressed_enhancers	8.03504e-05	0.0032315	0.143761	0.00750493	0.00319768	0.142256	0.00815553	0.39773	0.541491
	mammary_epithelial_cell_differentially_expressed_enhancers	6.72021e-05	0.000611188	0.0297311	0.613093	0.00065269	0.03175	0.589207	0.39774	0.427471
	testis_differentially_expressed_enhancers	0.000185536	0.00139512	0.0408462	0.248398	0.00136443	0.0399477	0.258971	0.397734	0.438581
	thymus_differentially_expressed_enhancers	0.000153396	-0.00137212	-0.0441806	0.256283	-0.00146413	-0.0471432	0.225798	0.397749	0.353568
	fibroblast_of_lymphatic_vessel_differentially_expressed_enhancers	8.47331e-05	0.00128706	0.0557573	0.286949	0.00129854	0.0562551	0.282691	0.397737	0.453495
	female_gonad_differentially_expressed_enhancers	5.84366e-05	0.000136642	0.00712799	0.909991	-1.40905e-06	-7.35038e-05	0.99907	0.397742	0.40487
	brain_differentially_expressed_enhancers	0.000203067	-0.000653764	-0.0182961	0.588584	-0.000624451	-0.0174757	0.605429	0.397746	0.37945
	kidney_differentially_expressed_enhancers	5.55148e-05	0.000228679	0.012239	0.849938	0.000174822	0.00935655	0.884997	0.397741	0.40998
	preadipocyte_differentially_expressed_enhancers	0.000311175	-0.0025517	-0.057691	0.0347602	-0.00269691	-0.060974	0.0256686	0.39776	0.340069
	salivary_gland_differentially_expressed_enhancers	2.62965e-05	-0.00406183	-0.315858	0.000777906	-0.00397958	-0.309462	0.000993405	0.39775	0.0818925
	adipose_tissue_differentially_expressed_enhancers	2.62965e-05	-0.000465629	-0.0362085	0.700062	-0.000583261	-0.0453558	0.629413	0.397743	0.361534
	osteoblast_differentially_expressed_enhancers	0.000182615	-0.00134976	-0.0398329	0.264114	-0.00134765	-0.0397705	0.264884	0.397749	0.357916
	smooth_muscle_cell_of_trachea_differentially_expressed_enhancers	2.92183e-05	0.000916177	0.0675882	0.448454	0.000792212	0.0584431	0.512193	0.39774	0.465328
	urinary_bladder_differentially_expressed_enhancers	0.000115412	-0.00234337	-0.0869866	0.0525287	-0.00243063	-0.0902258	0.0443306	0.397752	0.310765
	neuron_differentially_expressed_enhancers	8.61941e-05	-0.00143899	-0.0618087	0.233834	-0.00152118	-0.0653393	0.208198	0.397747	0.335939
	sensory_epithelial_cell_differentially_expressed_enhancers	0.000217677	-0.000491393	-0.0132826	0.684337	-0.000489143	-0.0132218	0.685716	0.397745	0.384462
	corneal_epithelial_cell_differentially_expressed_enhancers	0.000109569	-6.80733e-05	-0.0025934	0.955087	-3.04015e-05	-0.00115821	0.979934	0.397742	0.395149
	TSS_human	0.00724614	-0.00924209	-0.0434519	2.06679e-14	-0.0036443	-0.0171338	0.00313633	0.398057	0.354605
	blood_differentially_expressed_enhancers	0.00043097	-0.00109496	-0.0210368	0.364985	-0.00114212	-0.0219429	0.344713	0.397751	0.376714
	submandibular_gland_differentially_expressed_enhancers	4.52884e-05	0.000889153	0.0526873	0.461952	0.000997512	0.0591082	0.409232	0.39774	0.450427
	meninx_differentially_expressed_enhancers	6.57412e-05	-0.00293546	-0.144373	0.0151554	-0.00295978	-0.145569	0.0143358	0.397751	0.253379
	tonsil_differentially_expressed_enhancers	0.000137326	-0.00148638	-0.0505821	0.218789	-0.00160303	-0.0545517	0.184757	0.397749	0.347167
	retinal_pigment_epithelial_cell_differentially_expressed_enhancers	0.0001271	-0.000731367	-0.0258704	0.545117	-0.00070177	-0.0248235	0.561522	0.397745	0.371875
	melanocyte_differentially_expressed_enhancers	0.000179693	0.00049775	0.0148081	0.680478	0.000435548	0.0129576	0.718592	0.397739	0.412547
	epithelial_cell_of_prostate_differentially_expressed_enhancers	4.52884e-05	-0.000437388	-0.0259177	0.717448	-0.000532452	-0.0315507	0.659561	0.397743	0.371825
	cardiac_fibroblast_differentially_expressed_enhancers	0.000147553	0.000254713	0.00836223	0.833094	0.000377807	0.0124034	0.754624	0.397741	0.406103
	skeletal_muscle_tissue_differentially_expressed_enhancers	4.96711e-05	0.000136576	0.00772762	0.910034	0.000205004	0.0115994	0.865344	0.397742	0.405469
	pericyte_cell_differentially_expressed_enhancers	5.40539e-05	-0.00140268	-0.0760798	0.245845	-0.00151706	-0.0822837	0.209434	0.397746	0.321666
	u_enhancers_tissue_based	0.00753248	-0.00474467	-0.0218822	8.65567e-05	-0.00332356	-0.0153281	0.00602128	0.397907	0.376025
	hepatic_stellate_cell_differentially_expressed_enhancers	4.96711e-05	0.000843619	0.0477329	0.485199	0.000938247	0.0530871	0.437629	0.39774	0.445473
	prostate_gland_differentially_expressed_enhancers	7.74286e-05	-3.95917e-05	-0.00179425	0.973869	-0.000124805	-0.00565601	0.91776	0.397742	0.395948
	acinar_cell_differentially_expressed_enhancers	6.13585e-05	0.00296615	0.151002	0.0141265	0.00294665	0.150009	0.0147738	0.397733	0.548734
	eye_differentially_expressed_enhancers	7.45067e-05	-0.00273259	-0.126243	0.0237718	-0.00271274	-0.125326	0.0248115	0.397751	0.271509
	skeletal_muscle_cell_differentially_expressed_enhancers	0.000267348	-0.000396221	-0.0096643	0.743054	-0.000516347	-0.0125943	0.669251	0.397745	0.38808
	thyroid_gland_differentially_expressed_enhancers	7.74286e-05	0.00190176	0.0861857	0.115623	0.00209208	0.0948107	0.0835189	0.397735	0.483921
	fibroblast_of_pulmonary_artery_differentially_expressed_enhancers	6.57412e-05	0.000591052	0.0290692	0.624839	0.000524613	0.0258016	0.664264	0.39774	0.426809
	placenta_differentially_expressed_enhancers	3.06792e-05	0.000827346	0.0595641	0.493659	0.00091651	0.0659834	0.448305	0.39774	0.457304
	vascular_associated_smooth_muscle_cell_differentially_expressed_enhancers	0.000543461	-0.000519865	-0.00889482	0.667117	-0.000588782	-0.010074	0.626183	0.397747	0.388852
	endothelial_cell_of_hepatic_sinusoid_differentially_expressed_enhancers	7.59676e-05	-0.000815565	-0.0373141	0.499832	-0.000943552	-0.0431699	0.435016	0.397745	0.360431
	uterus_differentially_expressed_enhancers	9.34986e-05	-0.0022239	-0.091716	0.0657783	-0.00228065	-0.0940564	0.0591786	0.397751	0.306035
	endothelial_cell_of_lymphatic_vessel_differentially_expressed_enhancers	9.64205e-05	-0.00032759	-0.0133039	0.786367	-0.000299312	-0.0121555	0.804424	0.397743	0.384439
	mesothelial_cell_differentially_expressed_enhancers	0.000163623	0.00164166	0.0511811	0.174394	0.00166313	0.0518506	0.168848	0.397734	0.448915
	dendritic_cell_differentially_expressed_enhancers	0.000774286	0.00151511	0.0217207	0.210017	0.00132231	0.0189568	0.273982	0.397725	0.419446
	urothelial_cell_differentially_expressed_enhancers	0.000112491	0.00200886	0.0755315	0.096509	0.00202103	0.0759891	0.0945158	0.397734	0.473265
	lens_epithelial_cell_differentially_expressed_enhancers	0.000135865	0.000163959	0.00560948	0.892098	0.000256951	0.00879102	0.831661	0.397741	0.403351
	T_cell_differentially_expressed_enhancers	0.000815191	0.000697003	0.00973857	0.564167	0.000396851	0.00554483	0.742671	0.397734	0.407473
	blood_vessel_endothelial_cell_differentially_expressed_enhancers	0.000546383	-0.000172896	-0.00295031	0.886255	-0.000200087	-0.0034143	0.868526	0.397744	0.394793
	iris_pigment_epithelial_cell_differentially_expressed_enhancers	4.09057e-05	0.000497699	0.0310311	0.680509	0.000538209	0.0335569	0.65612	0.397741	0.428772
	myoblast_differentially_expressed_enhancers	0.000217677	-0.00182112	-0.0492258	0.131888	-0.00166232	-0.0449333	0.169083	0.397753	0.348527
	pancreas_differentially_expressed_enhancers	2.92183e-05	0.00206153	0.152083	0.0880834	0.00209581	0.154612	0.0829302	0.397738	0.549821
	spleen_differentially_expressed_enhancers	0.000186997	-0.000707451	-0.0206316	0.558341	-0.000803176	-0.0234232	0.506373	0.397746	0.377114
	vagina_differentially_expressed_enhancers	5.98976e-05	-0.000382892	-0.0197287	0.751407	-0.000435188	-0.0224232	0.71881	0.397743	0.378015
	trabecular_meshwork_cell_differentially_expressed_enhancers	6.13585e-05	-0.00128103	-0.0652151	0.289211	-0.00135154	-0.0688048	0.263487	0.397746	0.332531
	keratinocyte_differentially_expressed_enhancers	0.000172388	0.000320253	0.00972724	0.791041	0.00045525	0.0138276	0.706484	0.39774	0.407468
	mesenchymal_cell_differentially_expressed_enhancers	0.000607741	0.000921439	0.0149091	0.445852	0.000846377	0.0136946	0.483786	0.397733	0.412642
	lymphocyte_of_B_lineage_differentially_expressed_enhancers	0.000233747	0.0014503	0.037831	0.23018	0.00129453	0.0337677	0.28417	0.397733	0.435564
	basophil_differentially_expressed_enhancers	0.000270269	0.00158693	0.0384975	0.189202	0.00181102	0.0439335	0.134118	0.397732	0.436229
	chondrocyte_differentially_expressed_enhancers	9.20377e-05	-0.00195109	-0.0811012	0.106479	-0.00197903	-0.0822627	0.101624	0.397749	0.316648
	stromal_cell_differentially_expressed_enhancers	0.000331628	-0.00104901	-0.0229742	0.385451	-0.0010364	-0.022698	0.391226	0.39775	0.374775
	natural_killer_cell_differentially_expressed_enhancers	0.000629655	-0.000440229	-0.00699806	0.715692	-0.000691472	-0.0109919	0.567278	0.397746	0.390748
	internal_male_genitalia_differentially_expressed_enhancers	9.78814e-05	-0.000522564	-0.0210632	0.665493	-0.000657311	-0.0264945	0.586567	0.397744	0.376681
	macrophage_differentially_expressed_enhancers	0.00036669	0.00300041	0.0624919	0.0130509	0.00296546	0.061764	0.0141547	0.397719	0.460211
	smooth_muscle_tissue_differentially_expressed_enhancers	5.40539e-05	0.00211631	0.114787	0.0799593	0.0021028	0.114054	0.081907	0.397736	0.512522
	ciliated_epithelial_cell_differentially_expressed_enhancers	0.000208911	-0.000494517	-0.0136445	0.682439	-0.000383405	-0.0105788	0.751106	0.397745	0.3841
	neuronal_stem_cell_differentially_expressed_enhancers	9.49595e-05	0.00255082	0.104386	0.034823	0.00241684	0.0989036	0.0455496	0.397732	0.502119
	bronchial_smooth_muscle_cell_differentially_expressed_enhancers	3.94447e-05	-0.000810108	-0.0514363	0.502705	-0.000890629	-0.0565489	0.46121	0.397744	0.346308
	large_intestine_differentially_expressed_enhancers	0.000144631	0.000433686	0.014381	0.719739	0.000489733	0.0162395	0.685364	0.39774	0.412121
	human_permissive_enhancers_phase_1_and_2	0.009924	-0.00340276	-0.0136888	0.00487378	-0.00396857	-0.015965	0.00102993	0.397878	0.384189
	cardiac_myocyte_differentially_expressed_enhancers	4.09057e-05	0.000271115	0.0169038	0.822519	0.000231383	0.0144265	0.848187	0.397741	0.414645
	enteric_smooth_muscle_cell_differentially_expressed_enhancers	0.000108108	0.00053007	0.0203302	0.660987	0.00054794	0.0210155	0.65033	0.39774	0.41807
	tendon_cell_differentially_expressed_enhancers	0.000198685	-0.00255652	-0.0723309	0.034419	-0.00260248	-0.0736312	0.0313153	0.397756	0.325425
	gallbladder_differentially_expressed_enhancers	4.82102e-05	-0.00257696	-0.148	0.0330041	-0.0024901	-0.143011	0.0393901	0.397749	0.249749
	fibroblast_of_periodontium_differentially_expressed_enhancers	0.000122717	-0.00169669	-0.0610789	0.160392	-0.00188397	-0.0678205	0.119077	0.397749	0.336671
	reticulocyte_differentially_expressed_enhancers	0.000118334	0.00179381	0.0657598	0.137782	0.00176903	0.0648512	0.143309	0.397734	0.463494
	mast_cell_differentially_expressed_enhancers	0.000895542	9.11258e-05	0.0012148	0.939902	2.27506e-05	0.000303289	0.984984	0.397741	0.398956
	hair_follicle_cell_differentially_expressed_enhancers	9.20377e-05	-4.41216e-05	-0.00183401	0.970881	-0.000107907	-0.0044854	0.928863	0.397742	0.395908
	throat_differentially_expressed_enhancers	3.21402e-05	0.00158167	0.111253	0.190674	0.00167299	0.117676	0.166331	0.397738	0.508991
	fibroblast_of_gingiva_differentially_expressed_enhancers	0.000118334	-0.00334695	-0.122697	0.0056214	-0.00351534	-0.12887	0.0036334	0.397757	0.27506
	fibroblast_of_tunica_adventitia_of_artery_differentially_expressed_enhancers	7.0124e-05	-0.00233785	-0.11133	0.0530872	-0.00228931	-0.109018	0.0582523	0.39775	0.28642
	tongue_differentially_expressed_enhancers	7.45067e-05	0.000329365	0.0152163	0.785239	0.000352289	0.0162753	0.770725	0.397741	0.412957
	fibroblast_of_choroid_plexus_differentially_expressed_enhancers	5.2593e-05	-0.000718013	-0.0394814	0.552482	-0.000685985	-0.0377203	0.570358	0.397744	0.358263
	smooth_muscle_cell_of_prostate_differentially_expressed_enhancers	0.000100803	-0.000580291	-0.0230485	0.631156	-0.000627444	-0.0249214	0.603691	0.397744	0.374696
	fibroblast_of_the_conjuctiva_differentially_expressed_enhancers	3.5062e-05	0.00198346	0.133575	0.100795	0.00207888	0.140001	0.0854532	0.397737	0.531313
	heart_differentially_expressed_enhancers	0.000124178	0.00200016	0.0715785	0.0979601	0.00196876	0.0704547	0.10335	0.397733	0.469312
	liver_differentially_expressed_enhancers	4.67493e-05	-0.00345706	-0.201624	0.00423398	-0.00336878	-0.196476	0.00531962	0.397751	0.196128
	u_enhancers_primaryy_cell_based	0.000119795	0.000986185	0.0359317	0.414548	0.000933094	0.0339973	0.440126	0.397738	0.433669
	lung_differentially_expressed_enhancers	0.000265887	-0.0030334	-0.0741912	0.0120843	-0.00310196	-0.0758681	0.010279	0.397762	0.323571
	uterine_smooth_muscle_cell_differentially_expressed_enhancers	5.69757e-05	0.00196145	0.103623	0.104633	0.00182612	0.096474	0.130835	0.397736	0.501359
	placental_epithelial_cell_differentially_expressed_enhancers	0.00017531	0.00180983	0.0545113	0.1343	0.00189252	0.0570018	0.117431	0.397732	0.452244
Roadmap Promoters	Fetal_Brain_Male	0.00855805	0.00502633	0.0217592	3.20328e-05	0.00638969	0.0276613	2.12028e-07	0.397556	0.419315
	Aorta	0.0159678	0.00358402	0.0114014	0.00302461	0.00614742	0.0195559	7.97222e-07	0.39756	0.408961
	CD4+_CD25-_CD45RA+_Naive_Primary_Cells	0.0138393	0.00374309	0.0127765	0.00195605	0.00595495	0.0203264	1.51451e-06	0.397565	0.410342
	Fetal_Muscle_Leg	0.0138758	0.00392537	0.0133813	0.00116366	0.00610947	0.0208268	8.90697e-07	0.397556	0.410938
	HUES6_Cell_Line	0.0186515	0.00526527	0.0155191	1.32338e-05	0.00852754	0.0251344	8.95235e-12	0.397453	0.412972
	CD4+_CD25-_CD45RO+_Memory_Primary_Cells	0.0113732	0.00438653	0.0164959	0.000284327	0.00625465	0.0235211	4.40764e-07	0.397554	0.41405
	Neurosphere_Cultured_Cells_Ganglionic_Eminence_Derived	0.0174872	0.00393383	0.0119674	0.00113538	0.00656894	0.0199839	1.37202e-07	0.397533	0.4095
	Rectal_Smooth_Muscle	0.018878	0.00306206	0.00897197	0.0112968	0.0056978	0.0166948	4.91384e-06	0.397573	0.406545
	Stomach_Smooth_Muscle	0.0178232	0.00464931	0.0140125	0.000119773	0.00718862	0.0216656	7.99789e-09	0.397492	0.411505
	Ovary	0.0179211	0.00470547	0.0141436	9.8991e-05	0.00737548	0.0221691	3.20995e-09	0.397489	0.411632
	CD34_Primary_Cells	0.0162951	0.00435677	0.013722	0.000312688	0.00703116	0.0221452	1.67697e-08	0.397518	0.41124
	hESC_Derived_CD184+_Endoderm_Cultured_Cells	0.0163433	0.00628859	0.0197777	1.96269e-07	0.00880777	0.0277005	1.47628e-12	0.397419	0.417196
	Mobilized_CD34_Primary_Cells_Male	0.0162001	0.00379598	0.0119901	0.0016861	0.00634938	0.0200554	3.43555e-07	0.397548	0.409538
	Right_Atrium	0.0162658	0.00525044	0.0165513	1.39956e-05	0.00763926	0.0240817	6.90936e-10	0.397473	0.414024
	Fetal_Intestine_Small	0.0158626	0.00571732	0.0182469	2.24296e-06	0.00798214	0.0254751	1.45139e-10	0.397453	0.4157
	CD56_Primary_Cells	0.013195	0.00318441	0.0111281	0.00842349	0.00542876	0.0189711	1.24989e-05	0.397595	0.408723
	CD19_Primary_Cells_Cord_BI	0.01497	0.00428034	0.0140558	0.000398127	0.00665667	0.0218592	8.76759e-08	0.397532	0.411587
	iPS_DF_6.9_Cell_Line	0.0174433	0.0062368	0.0189968	2.46966e-07	0.00929873	0.0283233	9.28934e-14	0.397411	0.416407
	iPS-15b_Cell_Line	0.0194141	0.00502985	0.0145367	3.16269e-05	0.0081919	0.0236753	5.48078e-11	0.39746	0.411996
	Adult_Liver	0.0158276	0.00442447	0.0141362	0.00025166	0.00679725	0.0217172	4.86653e-08	0.397518	0.411654
	CD4_Memory_Primary_Cells	0.0137969	0.00291702	0.0099719	0.0158053	0.00527735	0.0180408	2.21525e-05	0.397604	0.407576
	H9_Derived_Neuronal_Progenitor_Cultured_Cells	0.0146983	0.00654571	0.0216896	6.10945e-08	0.00902669	0.0299105	3.98804e-13	0.397423	0.419113
	Colon_Smooth_Muscle	0.0173338	0.00335686	0.0102565	0.00548146	0.00591242	0.0180646	2.10225e-06	0.397564	0.407821
	Duodenum_Mucosa	0.0178582	0.00377404	0.0113635	0.0017936	0.00632443	0.0190427	3.85796e-07	0.397539	0.408903
	Brain_Germinal_Matrix	0.0169919	0.00432472	0.0133435	0.000346184	0.00703727	0.0217129	1.6536e-08	0.397515	0.410859
	Penis_Foreskin_Keratinocyte_Primary_Cells_skin03	0.015623	0.00439908	0.0141453	0.000273105	0.00700933	0.0225385	1.76585e-08	0.397521	0.411666
	H1_Derived_Mesenchymal_Stem_Cells	0.0140978	0.00404784	0.0136912	0.000811154	0.00655056	0.0221563	1.35617e-07	0.397549	0.41124
	CD14_Primary_Cells	0.0135515	0.00334123	0.0115236	0.00570353	0.00568153	0.0195951	4.8937e-06	0.397586	0.409109
	Fetal_Heart	0.00786849	0.00462632	0.0208794	0.000129417	0.00622516	0.0280952	4.30911e-07	0.397578	0.418457
	Mobilized_CD34_Primary_Cells_Female	0.0163623	0.0033146	0.0104185	0.00610063	0.00588165	0.0184873	2.35504e-06	0.397572	0.40799
	Brain_Anterior_Caudate	0.0194565	0.00340788	0.00983855	0.00480997	0.00610831	0.0176347	1.00191e-06	0.397551	0.407389
	iPS_DF_19.11_Cell_Line	0.011664	0.00563599	0.0209319	3.11763e-06	0.00743216	0.0276028	1.97912e-09	0.397498	0.41843
	Fetal_Adrenal_Gland	0.0132622	0.00500632	0.0174511	3.44355e-05	0.00740818	0.0258235	2.49603e-09	0.397511	0.414962
	CD4_Naive_Primary_Cells	0.0143944	0.00370649	0.0124087	0.00216548	0.00599335	0.0200648	1.45592e-06	0.397563	0.409972
	H1_BMP4_Derived_Mesendoderm_Cultured_Cells	0.0138802	0.00692903	0.0236169	9.88432e-09	0.00930428	0.0317127	7.4821e-14	0.397414	0.421031
	Brain_Inferior_Temporal_Lobe	0.0185975	0.00410307	0.0121108	0.000687143	0.00677309	0.0199917	5.59137e-08	0.397517	0.409628
	Neurosphere_Cultured_Cells_Cortex_Derived	0.0157165	0.00345278	0.0110699	0.00428143	0.0060075	0.0192605	1.40706e-06	0.397568	0.408638
	Fetal_Muscle_Trunk	0.0135062	0.00457926	0.0158196	0.000151482	0.00680968	0.0235248	4.18631e-08	0.397528	0.413348
	Fetal_Kidney	0.0155222	0.00388253	0.0125241	0.00131725	0.00607973	0.0196118	1.00893e-06	0.397548	0.410072
	Colonic_Mucosa	0.0171234	0.00428437	0.0131691	0.000393126	0.00673317	0.0206961	6.37297e-08	0.397516	0.410686
	Skeletal_Muscle_Female	0.0164821	0.00438904	0.0137463	0.000282047	0.00678784	0.0212592	4.78693e-08	0.397515	0.411262
	Penis_Foreskin_Fibroblast_Primary_Cells_skin01	0.0141826	0.00558076	0.0188205	3.88921e-06	0.00787963	0.0265731	2.23906e-10	0.397475	0.416296
	CD19_Primary_Cells_Peripheral_UW	0.0139342	0.0043806	0.0149023	0.000289775	0.00680684	0.023156	4.36532e-08	0.397534	0.412437
	4star	0.0149569	0.00615474	0.0202197	3.54121e-07	0.00864584	0.0284035	3.64237e-12	0.39744	0.417659
	Penis_Foreskin_Keratinocyte_Primary_Cells_skin02	0.0158831	0.00427366	0.0136308	0.000406547	0.0067498	0.0215285	5.75217e-08	0.397525	0.411156
	CD3_Primary_Cells_Cord_BI	0.0157735	0.00464793	0.0148751	0.000120334	0.00736049	0.0235564	3.45006e-09	0.397507	0.412382
	CD8_Memory_Primary_Cells	0.0137794	0.0027916	0.00954914	0.0209094	0.00493457	0.0168796	7.28369e-05	0.39761	0.40716
	H9_Cell_Line	0.0194156	0.00415265	0.0120011	0.000591068	0.00724878	0.0209488	6.40566e-09	0.397509	0.40951
	Brain_Cingulate_Gyrus	0.0179766	0.00484769	0.014549	6.05346e-05	0.00742137	0.0222732	2.65688e-09	0.39748	0.412029
	Fetal_Intestine_Large	0.0160438	0.00566613	0.0179828	2.76089e-06	0.00825539	0.0262005	3.38635e-11	0.397453	0.415436
	Brain_Hippocampus_Middle	0.0184645	0.00465787	0.0137968	0.00011636	0.00727816	0.0215582	5.27529e-09	0.397487	0.411284
	CD4+_CD25int_CD127+_Tmem_Primary_Cells	0.0151263	0.00502524	0.0164177	3.21595e-05	0.00751295	0.0245452	1.61942e-09	0.397494	0.413911
	Penis_Foreskin_Fibroblast_Primary_Cells_skin02	0.0142644	0.00527484	0.0177384	1.27639e-05	0.00748607	0.0251745	1.63529e-09	0.397489	0.415227
	Chondrocytes_from_Bone_Marrow_Derived_Mesenchymal_Stem_Cell_Cultured_Cells	0.0171848	0.00443812	0.0136177	0.000240795	0.00711854	0.0218422	1.1489e-08	0.397508	0.411126
	Duodenum_Smooth_Muscle	0.0178188	0.00385589	0.0116226	0.00142197	0.00636469	0.0191847	3.21348e-07	0.397535	0.409157
	Rectal_Mucosa.Donor_31	0.0174711	0.0045364	0.0138068	0.00017461	0.00698208	0.0212503	2.16765e-08	0.397501	0.411308
	Rectal_Mucosa.Donor_29	0.0177282	0.00344052	0.0103965	0.00442025	0.00570502	0.0172394	4.60945e-06	0.397558	0.407954
	iPS-20b_Cell_Line	0.0185376	0.00540874	0.0159899	7.64467e-06	0.00842191	0.0248978	1.44121e-11	0.397446	0.413435
	Breast_vHMEC	0.0145902	0.00383379	0.0127498	0.0015146	0.00616991	0.0205189	6.78236e-07	0.397556	0.410306
	Brain_Angular_Gyrus	0.0177589	0.00437851	0.0132197	0.000291719	0.00681034	0.020562	4.69791e-08	0.397507	0.410727
	ES-WA7_Cell_Line	0.0140073	0.00787577	0.0267234	7.22138e-11	0.0103631	0.0351631	6.90343e-17	0.397368	0.424091
	Adipose_Nuclei	0.0169554	0.00387808	0.0119781	0.00133423	0.00628914	0.0194251	4.42037e-07	0.397539	0.409517
	IMR90_Cell_Line	0.0151789	0.00514046	0.0167655	2.10984e-05	0.00769984	0.0251128	6.24846e-10	0.397488	0.414253
	Psoas_Muscle	0.0181913	0.00419464	0.0125159	0.000519643	0.00716649	0.0213832	8.8477e-09	0.397514	0.41003
	hESC_Derived_CD56+_Ectoderm_Cultured_Cells	0.0167246	0.00567974	0.0176615	2.61299e-06	0.00851776	0.0264864	7.98976e-12	0.397447	0.415108
	iPS-18_Cell_Line	0.0182702	0.00382408	0.011386	0.00155704	0.00673289	0.0200469	6.9165e-08	0.397534	0.40892
	Pancreatic_Islets	0.0181928	0.00370618	0.011058	0.0021673	0.00645042	0.0192459	2.35189e-07	0.397541	0.408599
	Mesenchymal_Stem_Cell_Derived_Adipocyte_Cultured_Cells	0.0169203	0.00390679	0.0120791	0.00122814	0.00654412	0.0202332	1.49437e-07	0.397538	0.409617
	H1_Derived_Neuronal_Progenitor_Cultured_Cells	0.0156201	0.00726013	0.0233472	1.8941e-09	0.00996241	0.0320372	1.20886e-15	0.397377	0.420724
	Gastric	0.0153162	0.00496046	0.0161069	4.06036e-05	0.00759395	0.0246579	1.07669e-09	0.397495	0.413602
	Placenta_Amnion	0.0127056	0.00542794	0.0193254	7.0961e-06	0.00785984	0.0279838	2.35245e-10	0.397496	0.416822
	Stomach_Mucosa	0.0116859	0.0043763	0.0162384	0.000293791	0.00633248	0.0234968	3.1587e-07	0.397552	0.413791
	Brain_Mid_Frontal_Lobe	0.0188926	0.00439028	0.0128588	0.000280926	0.00713418	0.0208955	1.09788e-08	0.397499	0.410358
	Bone_Marrow_Derived_Mesenchymal_Stem_Cell_Cultured_Cells	0.0164411	0.00341389	0.0107052	0.00473594	0.005923	0.0185733	1.9855e-06	0.397566	0.408271
	Esophagus	0.0170153	0.00343842	0.0106018	0.00444448	0.00611976	0.0188692	9.17915e-07	0.397562	0.408163
	HUES48_Cell_Line	0.0189831	0.00429398	0.0125473	0.000381431	0.00732758	0.0214117	4.20923e-09	0.397504	0.410051
	H9_Derived_Neuron_Cultured_Cells	0.0151351	0.00610822	0.0199502	4.3353e-07	0.00858733	0.0280473	5.28383e-12	0.39744	0.41739
	Fetal_Lung	0.0143418	0.00525653	0.0176298	1.36781e-05	0.0074225	0.0248942	2.26e-09	0.397489	0.415119
	Breast_Myoepithelial_Cells	0.0174594	0.00360315	0.01097	0.00287264	0.00621448	0.0189203	6.22512e-07	0.39755	0.40852
	Penis_Foreskin_Melanocyte_Primary_Cells_skin01	0.0164981	0.00525184	0.0164407	1.39221e-05	0.00777151	0.0243284	4.39124e-10	0.397471	0.413911
	HUES64_Cell_Line	0.0192797	0.0054872	0.0159126	5.63046e-06	0.00863308	0.0250355	4.68955e-12	0.397435	0.413348
	Penis_Foreskin_Melanocyte_Primary_Cells_skin03	0.0155398	0.00504651	0.0162698	2.97712e-05	0.00747278	0.0240921	1.9916e-09	0.397489	0.413759
	Fetal_Stomach	0.0136479	0.00693193	0.0238242	9.74515e-09	0.00924684	0.0317803	1.00598e-13	0.397417	0.421241
	Right_Ventricle	0.0181723	0.00482745	0.0144114	6.49766e-05	0.00757222	0.0226054	1.27473e-09	0.39748	0.411892
	Sigmoid_Colon	0.0136596	0.00510743	0.0175462	2.38295e-05	0.00748048	0.0256987	1.81823e-09	0.397502	0.415049
	Pancreas	0.0157092	0.00558514	0.0179105	3.82183e-06	0.00815686	0.0261575	5.83686e-11	0.397461	0.415371
	Fetal_Placenta	0.013661	0.00469987	0.0161452	0.0001009	0.00680481	0.0233762	4.208e-08	0.397521	0.413667
	CD4+_CD25+_CD127-_Treg_Primary_Cells	0.0143915	0.00584564	0.0195722	1.32232e-06	0.00823485	0.0275717	3.65872e-11	0.39746	0.417033
	CD3_Primary_Cells_Peripheral_UW	0.0132286	0.00313557	0.0109437	0.0094812	0.00543874	0.0189822	1.20221e-05	0.397597	0.408541
	Lung	0.0151979	0.00478169	0.0155857	7.61806e-05	0.00730094	0.0237972	4.42812e-09	0.397505	0.413091
	hESC_Derived_CD56+_Mesoderm_Cultured_Cells	0.0171555	0.0066621	0.0204588	3.55063e-08	0.00952704	0.0292568	2.25702e-14	0.397391	0.41785
	CD15_Primary_Cells	0.0138597	0.00482199	0.0164472	6.62266e-05	0.00741941	0.0253067	2.56588e-09	0.397514	0.413961
	Peripheral_Blood_Mononuclear_Primary_Cells	0.0145127	0.00558947	0.0186373	3.75633e-06	0.0081387	0.0271374	6.37249e-11	0.397472	0.416109
	H1_Cell_Line	0.0164222	0.00543719	0.0170596	6.84563e-06	0.00819171	0.0257021	5.03277e-11	0.397462	0.414521
	Adipose_Derived_Mesenchymal_Stem_Cell_Cultured_Cells	0.0172929	0.00411317	0.0125818	0.000666479	0.00680322	0.0208105	4.90167e-08	0.397524	0.410106
	CD4+_CD25-_Th_Primary_Cells	0.015737	0.00430757	0.0138016	0.00036545	0.0068487	0.0219434	3.86317e-08	0.397525	0.411326
	CD8_Naive_Primary_Cells	0.0135032	0.00443645	0.0153279	0.0002421	0.0068065	0.0235164	4.39426e-08	0.397535	0.412863
	Fetal_Thymus	0.0131497	0.00451989	0.0158219	0.000184376	0.00675684	0.0236523	5.32667e-08	0.397534	0.413356
	CD34_Cultured_Cells	0.0145215	0.0055004	0.0183349	5.34602e-06	0.00807746	0.0269251	8.65806e-11	0.397476	0.415811
	ES-I3_Cell_Line	0.018539	0.0053285	0.0157521	1.04085e-05	0.00815746	0.024115	6.1736e-11	0.39745	0.413202
	Muscle_Satellite_Cultured_Cells	0.0154331	0.00443879	0.0143591	0.000240268	0.00677723	0.0219238	5.01909e-08	0.39752	0.41188
	H1_BMP4_Derived_Trophoblast_Cultured_Cells	0.0120642	0.00731632	0.0267234	1.42063e-09	0.00982716	0.0358944	2.48145e-15	0.39742	0.424143
	CD4+_CD25-_IL17-_PMA-Ionomycin_stimulated_MACS_purified_Th_Primary_Cells	0.0150007	0.0045052	0.0147793	0.000193494	0.00687929	0.0225675	3.29081e-08	0.39752	0.4123
	Brain_Substantia_Nigra	0.0170211	0.00440413	0.0135771	0.000268709	0.00704046	0.0217044	1.5556e-08	0.397511	0.411088
	Spleen	0.0105726	0.00534214	0.0208279	9.8792e-06	0.00719309	0.0280443	5.94662e-09	0.397522	0.41835
	Fetal_Brain_Female	0.0183929	0.00549216	0.016299	5.52196e-06	0.00835083	0.0247827	2.11763e-11	0.397442	0.413741
	Left_Ventricle	0.0172797	0.00406877	0.0124507	0.000761899	0.00675971	0.0206851	5.87498e-08	0.397527	0.409978
	CD4+_CD25-_IL17+_PMA-Ionomcyin_stimulated_Th17_Primary_Cells	0.0084514	0.00282842	0.0123207	0.0192796	0.00427829	0.0186364	0.000477706	0.397638	0.409959
	Small_Intestine	0.0135515	0.00465779	0.0160643	0.000116393	0.00697091	0.0240421	1.96708e-08	0.397524	0.413589
	Skeletal_Muscle_Male	0.0151044	0.0063435	0.0207393	1.53537e-07	0.0084274	0.0275524	1.10832e-11	0.397429	0.418168
RoadMap Enhancers	E075.Colonic_Mucosa	0.031379	-0.00902397	-0.0206402	8.27046e-14	-0.00886408	-0.0202745	2.34654e-13	0.39839	0.377749
	E085.Fetal_Intestine_Small	0.0527654	-0.00118168	-0.0021077	0.328245	-0.00124235	-0.00221592	0.304284	0.397853	0.395746
	E051.Mobilized_CD34_Primary_Cells_Male	0.0472636	-0.00360729	-0.00677867	0.00284062	-0.00334938	-0.00629402	0.00560109	0.398062	0.391284
	E002.ES-WA7_Cell_Line	0.0217355	-0.00605863	-0.0165682	5.37041e-07	-0.00615884	-0.0168422	3.48226e-07	0.398102	0.381534
	E059.Penis_Foreskin_Melanocyte_Primary_Cells_skin01	0.0433512	-0.0053378	-0.010452	1.0045e-05	-0.00449501	-0.00880169	0.00020955	0.398195	0.387743
	E098.Pancreas	0.051246	-0.00569987	-0.0103079	2.40811e-06	-0.00560999	-0.0101454	3.5725e-06	0.39827	0.387962
	E069.Brain_Cingulate_Gyrus	0.0469363	-0.00504076	-0.00950371	3.03998e-05	-0.00596012	-0.0112371	8.79306e-07	0.398188	0.388684
	E082.Fetal_Brain_Female	0.0322307	-0.00715827	-0.0161622	3.1734e-09	-0.00822325	-0.0185667	1.05591e-11	0.398263	0.382101
	E074.Brain_Substantia_Nigra	0.0432826	-0.00582195	-0.0114086	1.45903e-06	-0.00685399	-0.013431	1.56095e-08	0.398236	0.386827
	E109.Small_Intestine	0.0161051	0.000654318	0.00207274	0.588268	-0.000567794	-0.00179865	0.63891	0.397709	0.399781
	E068.Brain_Anterior_Caudate	0.0454652	-0.00267306	-0.00511665	0.0269983	-0.00394445	-0.0075503	0.0011424	0.397975	0.392858
	E017.IMR90_Cell_Line	0.0641897	-0.00140676	-0.00228879	0.244474	-0.00186058	-0.00302715	0.123992	0.397889	0.3956
	E022.iPS_DF_19.11_Cell_Line	0.080346	-0.0167928	-0.0246344	6.93885e-44	-0.014844	-0.0217756	1.77735e-34	0.399721	0.375087
	E047.CD8_Naive_Primary_Cells	0.0370561	-0.0043602	-0.00920427	0.000309285	-0.00414582	-0.00875172	0.000619225	0.398083	0.388879
	E045.CD4+_CD25int_CD127+_Tmem_Primary_Cells	0.019791	-0.00440107	-0.0126002	0.000271366	-0.00413377	-0.0118349	0.000632683	0.397991	0.385391
	E063.Adipose_Nuclei	0.0598581	-0.0045515	-0.00765084	0.000166108	-0.00511318	-0.008595	2.38436e-05	0.3982	0.390549
	E020.iPS-20b_Cell_Line	0.0292505	-0.00292337	-0.00691794	0.0155787	-0.00396922	-0.00939286	0.00102898	0.397944	0.391026
	E099.Placenta_Amnion	0.0333629	-0.00422174	-0.00937433	0.000477916	-0.00415378	-0.00922343	0.000592471	0.398055	0.38868
	E041.CD4+_CD25-_IL17-_PMA-Ionomycin_stimulated_MACS_purified_Th_Primary_Cells	0.0370225	-0.00174141	-0.00367768	0.149655	-0.00146472	-0.00309334	0.226455	0.397878	0.3942
	E088.Fetal_Lung	0.0493074	-0.0043289	-0.00797286	0.000341635	-0.00527692	-0.0097189	1.28401e-05	0.398135	0.390162
	E004.H1_BMP4_Derived_Mesendoderm_Cultured_Cells	0.0150168	-0.000401754	-0.00131726	0.739595	-0.00140636	-0.00461114	0.244846	0.397762	0.396445
	E062.Peripheral_Blood_Mononuclear_Primary_Cells	0.0224499	-0.00716135	-0.0192766	3.12458e-09	-0.00722052	-0.0194359	2.42437e-09	0.398175	0.378898
	E007.H1_Derived_Neuronal_Progenitor_Cultured_Cells	0.0326266	-0.00845371	-0.0189748	2.66883e-12	-0.00923032	-0.0207179	2.26369e-14	0.398361	0.379386
	E027.Breast_Myoepithelial_Cells	0.0695571	-0.0031977	-0.00501227	0.00815463	-0.00318712	-0.0049957	0.00848862	0.398091	0.393078
	E048.CD8_Memory_Primary_Cells	0.0298903	-0.00394691	-0.0092426	0.00109287	-0.00392118	-0.00918235	0.00119281	0.398018	0.388776
	E036.CD34_Cultured_Cells	0.0509232	-0.00383286	-0.00695229	0.00151862	-0.00354056	-0.0064221	0.00340802	0.398096	0.391144
	E032.CD19_Primary_Cells_Peripheral_UW	0.0511364	-0.0053082	-0.00960934	1.12458e-05	-0.00460691	-0.00833979	0.000139859	0.398233	0.388624
	E038.CD4_Naive_Primary_Cells	0.0295733	-0.00402219	-0.0094677	0.000875519	-0.00379224	-0.00892642	0.00172538	0.398022	0.388554
	E023.Mesenchymal_Stem_Cell_Derived_Adipocyte_Cultured_Cells	0.0423198	-0.000593475	-0.00117553	0.62342	-0.00132601	-0.0026265	0.272875	0.397792	0.396616
	E029.CD14_Primary_Cells	0.042761	-0.00150047	-0.00295738	0.214455	-0.0012644	-0.00249209	0.295635	0.397868	0.394911
	E044.CD4+_CD25+_CD127-_Treg_Primary_Cells	0.0235763	-0.00432552	-0.0113683	0.00034531	-0.00419442	-0.0110237	0.000525403	0.39801	0.386642
	E094.Gastric	0.0382526	-0.00492405	-0.010237	4.62344e-05	-0.00473869	-0.00985167	9.19491e-05	0.398134	0.387897
	E090.Fetal_Muscle_Leg	0.0929844	-0.0107851	-0.0148089	4.53864e-19	-0.0104114	-0.0142959	7.68549e-18	0.399119	0.38431
	E081.Fetal_Brain_Male	0.050162	-0.0115851	-0.0211642	9.25365e-22	-0.0124377	-0.0227218	8.3498e-25	0.398804	0.377639
	E034.CD3_Primary_Cells_Peripheral_UW	0.0510488	-0.00718427	-0.0130161	2.78362e-09	-0.00656775	-0.0118991	5.90282e-08	0.398406	0.38539
	E001.ES-I3_Cell_Line	0.0443476	-0.00471403	-0.00913105	9.61394e-05	-0.00543763	-0.0105327	6.86949e-06	0.398147	0.389016
	E080.Fetal_Adrenal_Gland	0.0739297	-0.00464796	-0.00708344	0.00012032	-0.00465848	-0.00709948	0.000119516	0.398266	0.391182
	E072.Brain_Inferior_Temporal_Lobe	0.0475338	-0.00425498	-0.00797415	0.000430993	-0.00521511	-0.00977351	1.69969e-05	0.398121	0.390147
	E053.Neurosphere_Cultured_Cells_Cortex_Derived	0.0478991	-0.00652999	-0.0121933	6.56967e-08	-0.00772175	-0.0144186	1.76893e-10	0.398326	0.386133
	E104.Right_Atrium	0.0458771	-0.000963876	-0.0018371	0.425185	-0.00233313	-0.00444684	0.0541591	0.397826	0.395989
	E010.H9_Derived_Neuron_Cultured_Cells	0.0397691	-0.00400616	-0.00817487	0.000918129	-0.00454947	-0.00928354	0.000167551	0.398067	0.389892
	E091.Fetal_Placenta	0.0751685	-0.00589508	-0.00891566	1.07563e-06	-0.00514159	-0.00777608	2.14156e-05	0.398412	0.389497
	E071.Brain_Hippocampus_Middle	0.0508384	-0.00492652	-0.00894308	4.58298e-05	-0.0059796	-0.0108547	8.09124e-07	0.398197	0.389254
	E089.Fetal_Muscle_Trunk	0.0930779	-0.0151594	-0.0208059	4.39498e-36	-0.0140546	-0.0192896	3.73971e-31	0.399679	0.378873
	E026.Bone_Marrow_Derived_Mesenchymal_Stem_Cell_Cultured_Cells	0.0352183	-0.00264665	-0.00572547	0.0285461	-0.00323785	-0.0070044	0.00740923	0.397944	0.392218
	E054.Neurosphere_Cultured_Cells_Ganglionic_Eminence_Derived	0.0407172	-0.00735933	-0.0148487	1.13826e-09	-0.00838239	-0.0169129	4.28356e-12	0.398347	0.383498
	E019.iPS-18_Cell_Line	0.0352607	-0.00355443	-0.0076848	0.00327425	-0.00456513	-0.00986997	0.000159952	0.398013	0.390328
	E066.Adult_Liver	0.0509772	-0.00295618	-0.00535941	0.0144539	-0.00301521	-0.00546643	0.0127785	0.398015	0.392656
	E033.CD3_Primary_Cells_Cord_BI	0.0245346	-0.00441782	-0.0113874	0.000257114	-0.00438037	-0.0112909	0.000294073	0.398021	0.386634
	E030.CD15_Primary_Cells	0.0279722	0.00159494	0.00385706	0.186978	0.00133019	0.0032168	0.27129	0.397634	0.401491
	E035.CD34_Primary_Cells	0.0387713	-0.00426679	-0.00881345	0.000415385	-0.00383367	-0.0079188	0.00152361	0.398084	0.38927
	E013.hESC_Derived_CD56+_Mesoderm_Cultured_Cells	0.039566	-0.00551254	-0.0112764	5.09645e-06	-0.00634823	-0.0129859	1.52483e-07	0.398188	0.386912
	E112.Thymus	0.0242877	-0.00725335	-0.0187887	1.96068e-09	-0.00682369	-0.0176757	1.67886e-08	0.398198	0.37941
	E113.Spleen	0.0639633	-0.0102064	-0.0166331	3.06036e-17	-0.00912079	-0.0148639	5.13167e-14	0.398806	0.382173
	E067.Brain_Angular_Gyrus	0.0408501	-0.0049994	-0.0100714	3.53058e-05	-0.00612988	-0.0123488	4.30678e-07	0.398153	0.388082
	E079.Esophagus	0.0452256	-0.00889087	-0.0170614	1.8975e-13	-0.00843078	-0.0161785	3.35585e-12	0.398514	0.381452
	E050.Mobilized_CD34_Primary_Cells_Female	0.0498143	-0.00414616	-0.00759938	0.000602888	-0.00411969	-0.00755085	0.000657272	0.398121	0.390521
	E018.iPS-15b_Cell_Line	0.0325799	-0.000700209	-0.00157275	0.562376	-0.00177461	-0.00398596	0.142323	0.397793	0.39622
	E012.hESC_Derived_CD56+_Ectoderm_Cultured_Cells	0.046463	-0.00959878	-0.0181847	1.99729e-15	-0.0104807	-0.0198556	4.41933e-18	0.398587	0.380402
	E042.CD4+_CD25-_IL17+_PMA-Ionomcyin_stimulated_Th17_Primary_Cells	0.032428	-0.00409877	-0.00922709	0.000696137	-0.00379697	-0.00854768	0.00170567	0.398041	0.388814
	E110.Stomach_Mucosa	0.0503578	-0.00256123	-0.00467033	0.0340887	-0.00274801	-0.00501093	0.0231162	0.397977	0.393307
	E108.Skeletal_Muscle_Female	0.0662978	-0.00305306	-0.00489322	0.011539	-0.00355138	-0.00569188	0.00339943	0.398066	0.393173
	E078.Duodenum_Smooth_Muscle	0.0373366	-0.00318781	-0.00670502	0.00835393	-0.00430111	-0.00904666	0.000380383	0.397992	0.391287
	E015.HUES6_Cell_Line	0.0502482	-0.00578608	-0.0105616	1.69221e-06	-0.00648098	-0.0118301	8.32264e-08	0.398273	0.387711
	E076.Colon_Smooth_Muscle	0.0393498	-0.00158096	-0.0032425	0.190873	-0.00307944	-0.00631583	0.0110152	0.39787	0.394627
	E058.Penis_Foreskin_Keratinocyte_Primary_Cells_skin03	0.0553132	-0.00360074	-0.00628126	0.00289135	-0.00377141	-0.00657897	0.00182167	0.398089	0.391808
	E061.Penis_Foreskin_Melanocyte_Primary_Cells_skin03	0.0404265	-0.000162508	-0.000329014	0.893047	-0.000789155	-0.00159773	0.514627	0.397755	0.397426
	E077.Duodenum_Mucosa	0.0470327	-0.00390007	-0.00734592	0.00125224	-0.00397066	-0.00747887	0.00102927	0.398087	0.390742
	E111.Stomach_Smooth_Muscle	0.0382015	-0.00498927	-0.0103793	3.66165e-05	-0.00506679	-0.0105406	2.83169e-05	0.398139	0.387759
	E105.Right_Ventricle	0.0573994	-0.00562739	-0.00964723	3.22728e-06	-0.00577283	-0.00989656	1.92442e-06	0.398296	0.388649
	E096.Lung	0.0470254	-0.00536136	-0.0100991	9.17748e-06	-0.00579391	-0.0109138	1.68462e-06	0.398217	0.388118
	E024.4star	0.0582818	-0.00962265	-0.0163787	1.70304e-15	-0.00962039	-0.0163749	1.78537e-15	0.398697	0.382318
	CD4+_CD25-_CD45RO+_Memory_Primary_Cells	0.0304776	-0.00417731	-0.00969037	0.000548089	-0.00391857	-0.00909015	0.00120431	0.398037	0.388347
	CD4+_CD25-_CD45RA+_Naive_Primary_Cells	0.0330897	-0.00249145	-0.00555424	0.0392756	-0.00250056	-0.00557456	0.0388591	0.397926	0.392372
	CD56_Primary_Cells	0.0548428	-0.0082938	-0.0145263	6.79784e-12	-0.0074114	-0.0129808	9.31924e-10	0.398539	0.384012
	Rectal_Mucosa.Donor_31	0.0393629	-0.00297343	-0.00609744	0.0138915	-0.00343744	-0.00704895	0.0044731	0.397982	0.391885
	Rectal_Mucosa.Donor_29	0.0320481	-0.0048567	-0.0109958	5.8652e-05	-0.00516786	-0.0117003	1.92693e-05	0.398094	0.387099
	Sigmoid_Colon	0.0291774	-0.00267509	-0.0063381	0.0268819	-0.00354739	-0.00840483	0.00337433	0.397927	0.391589
	Fetal_Thymus	0.0592884	-0.00848101	-0.0143201	2.27127e-12	-0.00809777	-0.0136731	2.17518e-11	0.398591	0.384271
	Brain_Germinal_Matrix	0.035211	-0.0105317	-0.0227854	2.94989e-18	-0.010914	-0.0236126	1.75964e-19	0.398544	0.375759
	Ovary	0.0416639	-0.00549245	-0.0109607	5.51565e-06	-0.00599911	-0.0119718	7.01345e-07	0.398199	0.387238
	Pancreatic_Islets	0.0068517	0.00259568	0.0125475	0.0317513	0.00149338	0.007219	0.217169	0.397656	0.410204
	H1_Cell_Line	0.0507814	-0.00766642	-0.0139242	2.25657e-10	-0.00798778	-0.0145079	3.94856e-11	0.398449	0.384525
	Fetal_Intestine_Large	0.0482482	-0.000714266	-0.00132914	0.554557	-0.000761978	-0.00141792	0.52866	0.397806	0.396477
	Penis_Foreskin_Keratinocyte_Primary_Cells_skin02	0.0537763	-0.00226285	-0.00400015	0.0611843	-0.00241436	-0.00426798	0.0458965	0.397957	0.393957
	Fetal_Heart	0.0580524	-0.000126381	-0.000215512	0.916724	-0.0010988	-0.00187374	0.364753	0.397755	0.397539
	Psoas_Muscle	0.0311584	-0.00374221	-0.00858869	0.00196083	-0.00543707	-0.0124785	7.2068e-06	0.39801	0.389421
	H9_Cell_Line	0.018222	-0.0024983	-0.00744822	0.0387382	-0.0033108	-0.00987056	0.00617502	0.397878	0.390429
	HUES48_Cell_Line	0.032707	-0.00347696	-0.00779495	0.00401922	-0.00438439	-0.0098293	0.000288188	0.397997	0.390202
	Adipose_Derived_Mesenchymal_Stem_Cell_Cultured_Cells	0.0524206	-0.000734211	-0.00131364	0.543555	-0.00155257	-0.00277782	0.199323	0.397811	0.396497
	Muscle_Satellite_Cultured_Cells	0.0402964	-0.00313613	-0.00635923	0.00946839	-0.00338445	-0.00686277	0.00512192	0.397998	0.391639
	Chondrocytes_from_Bone_Marrow_Derived_Mesenchymal_Stem_Cell_Cultured_Cells	0.043379	-0.00233193	-0.00456476	0.0536925	-0.00273326	-0.00535038	0.0238286	0.39794	0.393375
	H1_Derived_Mesenchymal_Stem_Cells	0.0746528	-0.0123045	-0.0186681	2.43446e-24	-0.0111952	-0.0169851	2.43239e-20	0.399136	0.380468
	Brain_Mid_Frontal_Lobe	0.0456916	-0.0047808	-0.00912958	7.64152e-05	-0.00563664	-0.0107639	3.38338e-06	0.398159	0.38903
	Aorta	0.0107334	0.000101173	0.00039152	0.933291	-0.00107819	-0.00417236	0.37278	0.397738	0.398129
	CD4+_CD25-_Th_Primary_Cells	0.0378348	-0.00339714	-0.00709997	0.00494473	-0.00338401	-0.00707251	0.00518818	0.398011	0.390911
	Penis_Foreskin_Fibroblast_Primary_Cells_skin01	0.0532562	-0.00199108	-0.00353591	0.0994936	-0.0013328	-0.00236687	0.270909	0.39793	0.394394
	H9_Derived_Neuronal_Progenitor_Cultured_Cells	0.0405492	-0.00691893	-0.0139878	1.03833e-08	-0.00729653	-0.0147512	1.57942e-09	0.398309	0.384321
	HUES64_Cell_Line	0.03078	-0.00401192	-0.00926232	0.000902606	-0.0052297	-0.0120738	1.53192e-05	0.398027	0.388765
	Skeletal_Muscle_Male	0.0657149	-0.00386962	-0.00622743	0.00136709	-0.00438628	-0.00705891	0.000296476	0.398151	0.391924
	CD19_Primary_Cells_Cord_BI	0.0370065	-0.00666779	-0.0140846	3.45682e-08	-0.00575292	-0.0121521	1.9569e-06	0.398263	0.384179
	hESC_Derived_CD184+_Endoderm_Cultured_Cells	0.0343374	-0.0036137	-0.00791351	0.00279177	-0.0045241	-0.00990716	0.000183053	0.398014	0.3901
	Left_Ventricle	0.0578231	-0.0026818	-0.00458166	0.0265018	-0.00376298	-0.00642878	0.00191097	0.398007	0.393425
	Fetal_Stomach	0.0605491	-0.0081582	-0.0136401	1.48202e-11	-0.00840818	-0.014058	3.52383e-12	0.398568	0.384928
	Fetal_Kidney	0.0192125	-0.000424234	-0.00123236	0.725597	-0.00153915	-0.00447109	0.20312	0.397766	0.396533
	Rectal_Smooth_Muscle	0.0286237	-0.00363084	-0.00868288	0.00266487	-0.00461081	-0.0110264	0.000138975	0.397991	0.389308
	iPS_DF_6.9_Cell_Line	0.0245113	-0.00509757	-0.0131456	2.4708e-05	-0.00516099	-0.0133092	1.96467e-05	0.398064	0.384919
	H1_BMP4_Derived_Trophoblast_Cultured_Cells	0.0521956	-0.005286	-0.00947685	1.22354e-05	-0.00530591	-0.00951254	1.14112e-05	0.398237	0.38876
	Penis_Foreskin_Fibroblast_Primary_Cells_skin02	0.0477983	-0.00303297	-0.00566904	0.0120967	-0.0023124	-0.00432221	0.0559739	0.398013	0.392344
	CD4_Memory_Primary_Cells	0.0333162	-0.00453165	-0.0100693	0.000177369	-0.00449344	-0.00998439	0.000205582	0.398077	0.388008
	Breast_vHMEC	0.048761	-0.000395347	-0.000731999	0.743601	-0.000888739	-0.00164553	0.462635	0.397778	0.397046
RoadMap Dyadic	hESC_Derived_CD184+_Endoderm_Cultured_Cells	0.00526368	0.00266882	0.0147073	0.0272416	0.0030988	0.0170769	0.0104849	0.397665	0.412372
	CD3_Primary_Cells_Peripheral_UW	0.00949888	-0.00426192	-0.0175208	0.000421754	-0.00334996	-0.0137717	0.00574018	0.397908	0.380388
	CD56_Primary_Cells	0.0100146	-0.00350507	-0.0140372	0.00373272	-0.00245052	-0.00981389	0.0432974	0.397883	0.383845
	IMR90_Cell_Line	0.00670999	-0.000451478	-0.00220521	0.708755	-0.000174823	-0.000853912	0.885233	0.397757	0.395552
	HUES64_Cell_Line	0.00548866	3.90709e-05	0.000210876	0.974213	0.000847232	0.00457275	0.484289	0.397741	0.397952
	Brain_Substantia_Nigra	0.00565521	-0.00228248	-0.0121374	0.0589723	-0.00174856	-0.00929826	0.149086	0.397811	0.385673
	CD4+_CD25+_CD127-_Treg_Primary_Cells	0.00753102	-0.00124505	-0.00574266	0.302971	-0.000669267	-0.00308693	0.580858	0.397785	0.392043
	iPS-18_Cell_Line	0.0059357	-0.000502117	-0.0026066	0.677831	4.69546e-05	0.000243752	0.969083	0.397757	0.395151
	Skeletal_Muscle_Female	0.00845432	-0.000842922	-0.00367117	0.48556	-0.000453064	-0.00197323	0.708535	0.397773	0.394102
	CD4+_CD25-_CD45RA+_Naive_Primary_Cells	0.00760261	-0.00109429	-0.00502366	0.365278	-0.000551862	-0.00253349	0.648874	0.39778	0.392757
	H9_Cell_Line	0.00444995	-0.00125793	-0.00753631	0.297997	-0.000727272	-0.00435713	0.548007	0.397776	0.390239
	Mesenchymal_Stem_Cell_Derived_Adipocyte_Cultured_Cells	0.0061826	0.000193406	0.000983886	0.87287	0.000522271	0.00265687	0.666292	0.397736	0.39872
	H1_Derived_Neuronal_Progenitor_Cultured_Cells	0.00434476	-0.00152716	-0.00925892	0.206413	-0.00104879	-0.00635865	0.385919	0.397782	0.388523
	Adipose_Derived_Mesenchymal_Stem_Cell_Cultured_Cells	0.00682394	0.00056143	0.00271943	0.642292	0.000900491	0.00436176	0.457273	0.397723	0.400443
	Adult_Liver	0.00751203	-0.00261879	-0.0120941	0.030262	-0.00208787	-0.00964216	0.0849175	0.397833	0.385739
	H1_BMP4_Derived_Trophoblast_Cultured_Cells	0.00580276	-0.00245793	-0.0129041	0.0419965	-0.001641	-0.00861527	0.175282	0.397817	0.384913
	Brain_Inferior_Temporal_Lobe	0.00647916	-0.00216148	-0.0107428	0.0737291	-0.00161284	-0.00801598	0.183161	0.397812	0.387069
	CD34_Primary_Cells	0.00959238	-0.00176684	-0.00722836	0.1438	-0.000752323	-0.00307785	0.534814	0.397811	0.390583
	H9_Derived_Neuronal_Progenitor_Cultured_Cells	0.00603212	-0.000403499	-0.00207795	0.738505	5.55032e-05	0.000285831	0.963436	0.397755	0.395677
	Penis_Foreskin_Keratinocyte_Primary_Cells_skin02	0.00686923	-0.0010503	-0.00507072	0.384868	-0.000355751	-0.00171752	0.769049	0.397777	0.392706
	Pancreatic_Islets	0.00434184	-0.00135034	-0.00818962	0.26391	-0.00116593	-0.0070712	0.335518	0.397778	0.389588
	Esophagus	0.00647916	-0.00256873	-0.0127669	0.0335673	-0.0017081	-0.00848943	0.15885	0.397825	0.385058
	Stomach_Smooth_Muscle	0.00787872	-0.00152044	-0.0068576	0.208417	-0.000868386	-0.00391666	0.473684	0.397796	0.390938
	Sigmoid_Colon	0.00540685	0.000476669	0.002592	0.693308	0.00127503	0.00693329	0.292721	0.397728	0.40032
	Fetal_Placenta	0.00924029	-0.00294063	-0.0122554	0.0149778	-0.00202131	-0.00842401	0.0954756	0.397855	0.3856
	Colonic_Mucosa	0.00770341	-0.00283379	-0.0129247	0.0190512	-0.00199063	-0.00907906	0.100885	0.397842	0.384917
	CD4+_CD25int_CD127+_Tmem_Primary_Cells	0.00706791	-0.00253063	-0.0120458	0.036286	-0.00179179	-0.00852893	0.139349	0.397827	0.385781
	CD4+_CD25-_Th_Primary_Cells	0.00845286	-0.00236892	-0.0103182	0.0500061	-0.00171444	-0.00746752	0.157266	0.397829	0.387511
	Skeletal_Muscle_Male	0.0082045	-0.00123535	-0.00546093	0.306751	-0.00061039	-0.00269826	0.614358	0.397787	0.392326
	Brain_Anterior_Caudate	0.0064032	-0.00211105	-0.0105538	0.0807119	-0.00168236	-0.00841061	0.164941	0.39781	0.387256
	Penis_Foreskin_Fibroblast_Primary_Cells_skin01	0.00704308	-0.00257787	-0.0122921	0.0329422	-0.00192715	-0.0091893	0.111533	0.397829	0.385536
	H1_BMP4_Derived_Mesendoderm_Cultured_Cells	0.00246164	0.00146805	0.0118134	0.224525	0.0016803	0.0135214	0.164829	0.397713	0.409526
	CD19_Primary_Cells_Peripheral_UW	0.00990793	-0.00288058	-0.0115975	0.0171614	-0.00183882	-0.00740327	0.12943	0.397857	0.386259
	Right_Ventricle	0.00755878	-0.00221868	-0.0102148	0.066415	-0.00126959	-0.00584518	0.295002	0.397819	0.387604
	4star	0.00805987	-0.003099	-0.0138206	0.0103491	-0.00212937	-0.00949634	0.0788531	0.397853	0.384033
	Mobilized_CD34_Primary_Cells_Female	0.0105317	-0.00280121	-0.0109423	0.0204729	-0.00180371	-0.00704576	0.136807	0.397857	0.386915
	Muscle_Satellite_Cultured_Cells	0.00615046	-0.00115345	-0.00588299	0.33993	-0.000824585	-0.00420566	0.49595	0.397778	0.391895
	Neurosphere_Cultured_Cells_Ganglionic_Eminence_Derived	0.00712781	-0.00145435	-0.0068938	0.228878	-0.000856123	-0.00405811	0.479709	0.397791	0.390897
	iPS-20b_Cell_Line	0.00532942	-0.000533133	-0.0029199	0.659151	6.25021e-05	0.000342317	0.958841	0.397758	0.394838
	ES-WA7_Cell_Line	0.00304017	-0.000671855	-0.00486632	0.578309	-8.19612e-05	-0.000593654	0.946015	0.397757	0.39289
	Peripheral_Blood_Mononuclear_Primary_Cells	0.00696419	-0.000649499	-0.00311439	0.591019	-0.000118633	-0.000568853	0.922079	0.397764	0.394649
	Rectal_Mucosa.Donor_29	0.00798683	-0.00245849	-0.0110138	0.0419491	-0.00167532	-0.00750526	0.16714	0.39783	0.386816
	Breast_vHMEC	0.00592986	-3.39932e-05	-0.000176553	0.977563	0.000282885	0.00146924	0.81547	0.397743	0.397566
	HUES6_Cell_Line	0.00757339	-0.00149385	-0.00687111	0.216483	-0.000836895	-0.00384937	0.489479	0.397794	0.390923
	CD4+_CD25-_IL17-_PMA-Ionomycin_stimulated_MACS_purified_Th_Primary_Cells	0.00823372	-0.00181661	-0.00801624	0.132849	-0.00111251	-0.00490926	0.358706	0.397808	0.389792
	Placenta_Amnion	0.00539955	0.000214593	0.00116769	0.859082	0.000963967	0.00524532	0.426011	0.397736	0.398903
	Breast_Myoepithelial_Cells	0.00826002	-0.00245105	-0.0107988	0.0425742	-0.00187274	-0.00825088	0.122301	0.397831	0.387032
	iPS_DF_6.9_Cell_Line	0.00447625	-0.00283493	-0.0169345	0.019003	-0.00212242	-0.0126783	0.0795804	0.397818	0.380883
	CD15_Primary_Cells	0.00670707	0.00183989	0.00898878	0.127952	0.00255497	0.0124823	0.0350356	0.397682	0.40667
	H1_Derived_Mesenchymal_Stem_Cells	0.00792547	-0.00415586	-0.0186892	0.000585299	-0.00321847	-0.0144737	0.00793035	0.39789	0.379201
	CD3_Primary_Cells_Cord_BI	0.00689845	-7.95428e-05	-0.000383214	0.94753	0.000529263	0.00254983	0.662235	0.397745	0.397361
	Stomach_Mucosa	0.00682102	-0.00139977	-0.00678158	0.246826	-0.000728746	-0.00353062	0.547561	0.397788	0.391007
	Fetal_Adrenal_Gland	0.00920815	-0.00129609	-0.00541092	0.283578	-0.000641871	-0.00267968	0.596408	0.397792	0.392381
	ES-I3_Cell_Line	0.00648793	-0.000274554	-0.00136364	0.820307	0.000227148	0.00112819	0.851203	0.397751	0.396387
	iPS-15b_Cell_Line	0.00673628	-0.000469516	-0.00228887	0.697682	0.000164074	0.000799853	0.892231	0.397757	0.395469
	Brain_Cingulate_Gyrus	0.0063506	-0.00115627	-0.00580429	0.338751	-0.000652632	-0.0032761	0.590046	0.397779	0.391975
	Penis_Foreskin_Melanocyte_Primary_Cells_skin03	0.00702993	-0.00138427	-0.00660678	0.252098	-0.000620452	-0.00296127	0.608701	0.397788	0.391182
	Lung	0.0069262	-0.00301142	-0.0144792	0.012721	-0.00216194	-0.0103948	0.0745242	0.397842	0.383363
	Fetal_Muscle_Leg	0.0100949	-0.00543887	-0.0216957	6.80093e-06	-0.00455412	-0.0181664	0.000171796	0.397961	0.376265
	CD19_Primary_Cells_Cord_BI	0.00834621	-0.000624463	-0.00273713	0.605403	0.000483669	0.00212	0.689878	0.397765	0.395028
	Gastric	0.00570342	-0.000433033	-0.00229302	0.720143	0.000455012	0.00240941	0.70727	0.397755	0.395462
	Psoas_Muscle	0.00525638	-0.000903192	-0.00498075	0.454911	-0.000524327	-0.00289145	0.665035	0.397768	0.392787
	Brain_Hippocampus_Middle	0.00724468	-0.00234186	-0.0110114	0.052681	-0.00186499	-0.00876918	0.123721	0.397822	0.38681
	CD14_Primary_Cells	0.00888529	-0.000602712	-0.00256109	0.618025	0.000131719	0.00055971	0.913491	0.397765	0.395204
	Brain_Germinal_Matrix	0.00749158	-0.00401617	-0.0185725	0.000891314	-0.00341496	-0.0157923	0.00481029	0.397881	0.379309
	CD34_Cultured_Cells	0.00927682	-0.00136362	-0.00567192	0.259242	-0.000540266	-0.00224722	0.6556	0.397795	0.392123
	Fetal_Kidney	0.00390649	0.00160468	0.0102579	0.184302	0.00172705	0.0110401	0.153669	0.397702	0.40796
	Penis_Foreskin_Melanocyte_Primary_Cells_skin01	0.00744337	-0.0021109	-0.00979306	0.0807338	-0.00104994	-0.00487096	0.386353	0.397815	0.388022
	HUES48_Cell_Line	0.00581591	-0.00232291	-0.0121816	0.0546248	-0.00165588	-0.0086836	0.171638	0.397813	0.385631
	Pancreas	0.00675382	-0.000552371	-0.00268931	0.64767	0.000246718	0.00120119	0.838656	0.39776	0.395071
	H9_Derived_Neuron_Cultured_Cells	0.00623519	-0.00128645	-0.00651687	0.287175	-0.000688428	-0.00348742	0.569678	0.397783	0.391266
	Small_Intestine	0.00340978	0.00161602	0.0110545	0.18122	0.00172925	0.0118291	0.152946	0.397704	0.408759
	Fetal_Stomach	0.00791963	-0.00385856	-0.0173585	0.00141113	-0.0032113	-0.0144467	0.00802585	0.397879	0.380521
	Fetal_Lung	0.0067582	-0.0011407	-0.00555191	0.345294	-0.00108151	-0.00526384	0.371838	0.39778	0.392228
	Right_Atrium	0.00581445	-0.0019566	-0.0102619	0.105494	-0.00182126	-0.00955206	0.132565	0.397802	0.38754
	Fetal_Heart	0.00728413	-0.00152536	-0.00715293	0.206949	-0.00107074	-0.00502108	0.376861	0.397794	0.390641
	Fetal_Intestine_Large	0.00572095	0.000993911	0.005255	0.410901	0.00188168	0.00994879	0.120305	0.397712	0.402967
	Penis_Foreskin_Fibroblast_Primary_Cells_skin02	0.00771656	-0.00286302	-0.0130469	0.0178504	-0.0017915	-0.00816396	0.13911	0.397843	0.384796
	Mobilized_CD34_Primary_Cells_Male	0.0106136	-0.0035679	-0.0138839	0.00315834	-0.00263813	-0.0102659	0.0294952	0.397889	0.384005
	Fetal_Brain_Female	0.00749596	-0.00278262	-0.0128643	0.0213247	-0.00241905	-0.0111835	0.0457659	0.397838	0.384974
	H1_Cell_Line	0.00771364	-0.00218667	-0.00996662	0.0704306	-0.00137485	-0.00626642	0.256513	0.397819	0.387852
	iPS_DF_19.11_Cell_Line	0.0092549	-0.00508995	-0.0211963	2.54078e-05	-0.00384146	-0.0159971	0.00152434	0.397938	0.376742
	Fetal_Muscle_Trunk	0.0109846	-0.00535883	-0.0205016	9.26716e-06	-0.00430083	-0.016454	0.00038859	0.397967	0.377466
	Colon_Smooth_Muscle	0.00633453	-0.000751329	-0.00377629	0.534199	-0.000297557	-0.00149557	0.805997	0.397766	0.39399
	Fetal_Thymus	0.00924029	-0.00238496	-0.00993955	0.0484744	-0.00139153	-0.00579932	0.250769	0.397834	0.387894
	Thymus	0.00676404	-0.00100836	-0.00490567	0.404134	-0.000528534	-0.00257132	0.662717	0.397775	0.39287
	hESC_Derived_CD56+_Mesoderm_Cultured_Cells	0.00524907	-0.000553884	-0.00305656	0.646771	-0.000101398	-0.000559555	0.933288	0.397758	0.394701
	Aorta	0.00304309	-0.00409767	-0.0296657	0.000698445	-0.00394247	-0.0285421	0.00112396	0.397832	0.368167
	CD4+_CD25-_IL17+_PMA-Ionomcyin_stimulated_Th17_Primary_Cells	0.00703139	-0.00125267	-0.00597806	0.300021	-0.000502715	-0.00239909	0.678473	0.397784	0.391806
	Chondrocytes_from_Bone_Marrow_Derived_Mesenchymal_Stem_Cell_Cultured_Cells	0.00665593	-0.000807617	-0.00396063	0.50402	-0.000413769	-0.00202916	0.7327	0.397768	0.393808
	Brain_Mid_Frontal_Lobe	0.00677427	-0.00250024	-0.0121546	0.0385868	-0.00191249	-0.0092973	0.114431	0.397824	0.38567
	Penis_Foreskin_Keratinocyte_Primary_Cells_skin03	0.00720816	-0.00121462	-0.00572549	0.314939	-0.000338547	-0.00159584	0.780022	0.397783	0.392058
	CD8_Memory_Primary_Cells	0.00712051	-0.00119269	-0.00565636	0.323756	-0.000651554	-0.00309001	0.590816	0.397782	0.392126
	CD8_Naive_Primary_Cells	0.00783343	-0.00163084	-0.00737657	0.177252	-0.000887042	-0.00401226	0.464269	0.3978	0.390423
	Ovary	0.00518187	-0.00364457	-0.0202416	0.00256707	-0.00324848	-0.0180417	0.00730162	0.397847	0.377605
	CD4_Memory_Primary_Cells	0.00758654	-0.00176994	-0.00813398	0.143098	-0.0012655	-0.00581576	0.296569	0.397804	0.38967
	Brain_Angular_Gyrus	0.00546529	-0.000828634	-0.00448187	0.492987	-0.000459974	-0.00248788	0.704073	0.397766	0.393285
	Duodenum_Mucosa	0.00857558	-0.00183478	-0.00793479	0.129015	-0.00104021	-0.00449856	0.39086	0.39781	0.389875
	CD4+_CD25-_CD45RO+_Memory_Primary_Cells	0.00766689	-0.00284387	-0.0130012	0.0186296	-0.00197752	-0.00904056	0.102854	0.397842	0.38484
	CD4_Naive_Primary_Cells	0.00756462	-0.0019057	-0.00877047	0.114871	-0.00141599	-0.0065167	0.242797	0.397808	0.389038
	hESC_Derived_CD56+_Ectoderm_Cultured_Cells	0.00642219	-0.0031253	-0.0156014	0.00971803	-0.00232658	-0.0116142	0.0547795	0.397842	0.382241
	Fetal_Intestine_Small	0.00554272	0.00248414	0.0133424	0.0398555	0.00327174	0.0175727	0.00690386	0.397668	0.41101
	Fetal_Brain_Male	0.00878595	-0.0027167	-0.0116085	0.0245987	-0.00226509	-0.00967876	0.0614666	0.397844	0.386235
	Bone_Marrow_Derived_Mesenchymal_Stem_Cell_Cultured_Cells	0.00557339	-0.000475907	-0.00254911	0.693773	-0.000199549	-0.00106885	0.869151	0.397756	0.395207
	Rectal_Smooth_Muscle	0.00728559	-0.000494319	-0.0023178	0.682559	-0.000148179	-0.000694791	0.902667	0.397759	0.395441
	Duodenum_Smooth_Muscle	0.00734841	-0.00101666	-0.00474671	0.400276	-0.000435315	-0.00203246	0.719641	0.397777	0.39303
	Rectal_Mucosa.Donor_31	0.00696711	-0.00112056	-0.00537205	0.353879	-0.000550465	-0.00263897	0.649772	0.397779	0.392407
	Spleen	0.00925636	-0.00315724	-0.0131468	0.00899799	-0.00209778	-0.00873518	0.0837089	0.397864	0.384717
	Left_Ventricle	0.00669392	-0.00115124	-0.00562985	0.340857	-0.000690019	-0.00337437	0.568934	0.39778	0.39215
	Neurosphere_Cultured_Cells_Cortex_Derived	0.00757777	-0.00339662	-0.0156185	0.00495144	-0.00275226	-0.0126556	0.0230533	0.39786	0.382242
	Adipose_Nuclei	0.00888675	-0.00246266	-0.0104637	0.0416026	-0.00195106	-0.00828994	0.107369	0.397835	0.387371
DHS (Thurman et al. Nature, 2012)	HTR8svn.fdr01peaks.bb	0.0104748	-0.00262888	-0.0102967	0.0296305	-0.00188938	-0.00740027	0.120641	0.39785	0.387553
	Gliobla.fdr01peaks.bb	0.0153396	-0.00244334	-0.00792769	0.0432291	-0.0019839	-0.00643698	0.102685	0.397864	0.389936
	HMEC.fdr01peaks.bb	0.0410167	-0.00579079	-0.011643	1.65967e-06	-0.00433142	-0.00870878	0.000356228	0.39822	0.386577
	IshikawaEstradiol.fdr01peaks.bb	0.0128531	-0.0013386	-0.00473882	0.268083	-0.000512224	-0.00181333	0.673896	0.397803	0.393064
	HPDE6E6E7.fdr01peaks.bb	0.0125756	-0.00160784	-0.00575362	0.183439	-0.000921606	-0.00329794	0.449096	0.397814	0.392061
	T47D.fdr01peaks.bb	0.012897	-0.00167948	-0.00593556	0.164678	-0.000708548	-0.00250413	0.560556	0.397819	0.391883
	HSMMtube.fdr01peaks.bb	0.0333849	-0.00297672	-0.0066077	0.0137864	-0.00221287	-0.00491209	0.0682023	0.397963	0.391355
	8988T.fdr01peaks.bb	0.0239897	-0.00561854	-0.0146419	3.34397e-06	-0.00373855	-0.00974265	0.00210058	0.398093	0.383451
	iPS.fdr01peaks.bb	0.0347625	-0.00978022	-0.0212906	5.8876e-16	-0.0072098	-0.0156951	3.02748e-09	0.398482	0.377191
	UrotheliaUT189.fdr01peaks.bb	0.0258012	-0.00337669	-0.00849299	0.005211	-0.00233674	-0.00587732	0.0542113	0.397961	0.389468
	Osteobl.fdr01peaks.bb	0.0518625	-0.00935287	-0.0168188	1.0095e-14	-0.00801234	-0.0144082	3.86249e-11	0.398614	0.381795
	IshikawaTamoxifen.fdr01peaks.bb	0.0140832	-0.00225049	-0.00761586	0.0626122	-0.00136776	-0.00462861	0.260986	0.397849	0.390233
	GM12891.fdr01peaks.bb	0.0223725	-0.00589226	-0.0158873	1.08843e-06	-0.00434528	-0.0117162	0.000353827	0.398097	0.38221
	LNCaPAndrogen.fdr01peaks.bb	0.0189802	-0.00114912	-0.00335807	0.341745	-0.000119594	-0.00034949	0.921656	0.397806	0.394448
	H1hESC.fdr01peaks.bb	0.034818	-0.00694933	-0.0151164	8.95076e-09	-0.00509013	-0.0110722	2.80853e-05	0.398268	0.383152
	Huh7.5.fdr01peaks.bb	0.0225361	-0.00034392	-0.000924018	0.775996	0.000805581	0.00216437	0.507621	0.397763	0.396839
	Hepatocytes.fdr01peaks.bb	0.022707	-0.00232665	-0.00622805	0.0542362	-0.00132441	-0.00354521	0.275403	0.397883	0.391655
	Chorion.fdr01peaks.bb	0.0271497	-0.00726696	-0.0178304	1.82923e-09	-0.00537945	-0.0131991	9.4475e-06	0.398226	0.380396
	HeLaS3.fdr01peaks.bb	0.0150737	9.18655e-05	0.000300644	0.939415	0.000861581	0.00281966	0.478774	0.397737	0.398038
	GM19240.fdr01peaks.bb	0.0233133	-0.00608323	-0.0160756	4.8302e-07	-0.0050526	-0.0133521	3.19755e-05	0.398117	0.382041
	HSMM.fdr01peaks.bb	0.0265478	-0.00259295	-0.00643185	0.0319316	-0.00176367	-0.00437482	0.146428	0.397913	0.391481
	H9ES.fdr01peaks.bb	0.0192899	-0.00353832	-0.0102583	0.00341796	-0.00217574	-0.00630791	0.0736301	0.39794	0.387682
	HeLaS3IFNa4h.fdr01peaks.bb	0.0107801	0.000430464	0.00166223	0.721734	0.00131235	0.00506763	0.280445	0.397724	0.399386
	Huh7.fdr01peaks.bb	0.0186091	0.000604771	0.00178451	0.616825	0.00144108	0.00425224	0.236113	0.397709	0.399493
	AoSMC.fdr01peaks.bb	0.0122717	9.63943e-05	0.000349135	0.936435	0.000550309	0.00199319	0.650959	0.397738	0.398087
	GM12878.fdr01peaks.bb	0.0202059	-0.00070913	-0.0020097	0.557408	3.00675e-05	8.52124e-05	0.980286	0.397783	0.395773
	CLL.fdr01peaks.bb	0.0126866	-0.00361884	-0.0128938	0.00275321	-0.00232006	-0.00826632	0.0569034	0.397906	0.385012
	Stellate.fdr01peaks.bb	0.0173951	-0.00193273	-0.00589495	0.109813	-0.00116681	-0.00355886	0.337497	0.397845	0.39195
	Th0.fdr01peaks.bb	0.0271803	-0.00709017	-0.0173871	4.46366e-09	-0.00523315	-0.0128331	1.64968e-05	0.398215	0.380828
	GM19239.fdr01peaks.bb	0.0168414	-0.00357704	-0.011085	0.00308194	-0.00205697	-0.00637439	0.0911558	0.397929	0.386844
	GM12892.fdr01peaks.bb	0.0252154	-0.00624931	-0.0158949	2.33671e-07	-0.0042865	-0.0109026	0.000422168	0.398143	0.382248
	PanIsletD.fdr01peaks.bb	0.0209758	-0.00295171	-0.00821355	0.0146026	-0.00234485	-0.00652486	0.0536842	0.397914	0.389701
	LNCaP.fdr01peaks.bb	0.0364878	-0.00536895	-0.0114183	8.91356e-06	-0.00399525	-0.00849679	0.000994482	0.398159	0.38674
	pHTE.fdr01peaks.bb	0.0348428	-0.00335706	-0.00729988	0.00547876	-0.00220543	-0.00479567	0.069172	0.397996	0.390696
	MCF7Hypoxia.fdr01peaks.bb	0.0130153	-0.00165243	-0.0058137	0.171585	-0.000788885	-0.00277552	0.516305	0.397818	0.392004
	K562.fdr01peaks.bb	0.0212373	-0.00521412	-0.0144213	1.60416e-05	-0.00407804	-0.0112791	0.000800896	0.398048	0.383627
	GM18507.fdr01peaks.bb	0.0137209	-0.00179083	-0.00613869	0.138437	-0.000805469	-0.00276102	0.508437	0.397826	0.391688
	ProgFib.fdr01peaks.bb	0.0231029	-0.00421236	-0.011181	0.000491988	-0.00329468	-0.00874517	0.00668747	0.398	0.386819
	A549.fdr01peaks.bb	0.0133864	-0.000830151	-0.00288048	0.492195	-6.45814e-05	-0.000224086	0.957677	0.397781	0.3949
	HepG2.fdr01peaks.bb	0.0213498	-0.000714407	-0.00197082	0.554479	0.000106295	0.000293233	0.930312	0.397784	0.395813
	Urothelia.fdr01peaks.bb	0.0191117	-0.00355449	-0.0103522	0.00327373	-0.0026191	-0.0076279	0.0313333	0.39794	0.387588
	HSMMemb.fdr01peaks.bb	0.0141373	-0.00462014	-0.0156055	0.000132129	-0.00377108	-0.0127376	0.00192732	0.397963	0.382357
	GM19238.fdr01peaks.bb	0.0197384	-0.00453138	-0.0129902	0.00017753	-0.00314409	-0.00901325	0.00972047	0.397998	0.385008
	Myometr.fdr01peaks.bb	0.015325	-0.00199674	-0.0064817	0.0985349	-0.00102867	-0.00333919	0.397644	0.397841	0.39136
	Melano.fdr01peaks.bb	0.0284952	-0.00349602	-0.00837873	0.00382295	-0.00282379	-0.00676764	0.0199562	0.397981	0.389602
	MCF7.fdr01peaks.bb	0.0155412	-0.00268873	-0.008668	0.0261141	-0.00186276	-0.00600521	0.125002	0.397877	0.389209
	PanIslets.fdr01peaks.bb	0.0234273	-0.00430511	-0.0113497	0.000368296	-0.00319603	-0.0084258	0.00851961	0.398008	0.386658
	FibroP.fdr01peaks.bb	0.024745	-0.00131036	-0.00336357	0.278312	-0.000990421	-0.00254232	0.414623	0.397825	0.394462
	Fibrobl.fdr01peaks.bb	0.0517544	-0.00623112	-0.0112162	2.5324e-07	-0.00528544	-0.00951393	1.29523e-05	0.398322	0.387106
	Medullo.fdr01peaks.bb	0.0210387	-0.00533062	-0.0148115	1.03244e-05	-0.00448529	-0.0124627	0.000217854	0.398054	0.383242
	HUVEC.fdr01peaks.bb	0.0177823	-0.000428884	-0.00129406	0.722713	0.0006681	0.00201584	0.583213	0.397765	0.396471
	RWPE1.fdr01peaks.bb	0.0103477	-0.00150529	-0.00593159	0.212986	-0.000830841	-0.00327392	0.494929	0.397803	0.391872
	NHEK.fdr01peaks.bb	0.0204251	-0.00268523	-0.00756995	0.0263096	-0.00166882	-0.00470459	0.169766	0.397897	0.390327
	Th1.fdr01peaks.bb	0.0420349	-0.0064269	-0.0127713	1.05337e-07	-0.00461536	-0.00917146	0.000142239	0.398279	0.385508
DHS (Maurano et al. Science, 2012)	fKidney_L-DS18466	0.0670298	-0.00233308	-0.00372028	0.053574	-0.00111887	-0.00178413	0.361902	0.397991	0.394271
	fLung_R-DS16566	0.0508063	-0.00126593	-0.00229872	0.294933	-0.00034573	-0.000627789	0.778009	0.397859	0.39556
	HAEpiC-DS12663	0.0394477	-0.000157582	-0.000322811	0.89627	0.000789147	0.00161659	0.518801	0.397755	0.397432
	fLung_R-DS16790	0.0591773	-0.000364277	-0.00061562	0.763122	0.000768801	0.00129926	0.53042	0.397778	0.397163
	fMuscle_back-DS18377	0.0492913	-0.00206559	-0.00380494	0.0874587	-0.000654917	-0.0012064	0.594081	0.39793	0.394125
	fMuscle_arm-DS18452	0.0552592	-0.000796645	-0.00139033	0.509831	0.000631779	0.0011026	0.60676	0.397819	0.396428
	fHeart-DS16582	0.0615762	0.000278421	0.000461859	0.81782	0.00131103	0.0021748	0.285413	0.397714	0.398175
	LNCap-DS14684	0.0306895	0.00173965	0.00402206	0.150068	0.00249164	0.00576065	0.0413232	0.397619	0.401641
	fSkin_fibro_bicep_L-DS19867	0.0280715	-0.000508871	-0.00122849	0.673746	0.000442336	0.00106786	0.717961	0.397776	0.396548
	Skin_Fibroblasts-DS18256	0.045436	-0.00202322	-0.00387394	0.09415	-0.000630101	-0.00120648	0.607561	0.397918	0.394044
	NPC-DS18739	0.0337647	-0.00281442	-0.0062134	0.0198856	-0.00095855	-0.00211619	0.437418	0.397952	0.391738
	iPS_19_7-DS15148	0.0351979	-0.0022476	-0.00486357	0.0629499	-0.000558166	-0.00120781	0.648829	0.397913	0.39305
	fKidney_renal_pelvis_R-DS17548	0.0691978	-0.0044341	-0.00696696	0.000243949	-0.00269415	-0.00423311	0.028323	0.398224	0.391257
	CD20-DS17371	0.0494243	0.000981754	0.00180614	0.416648	0.00208386	0.00383371	0.0897182	0.397653	0.399459
	fLung_L-DS18170	0.0795089	-0.0029857	-0.0044009	0.0135035	-0.00139962	-0.00206303	0.253908	0.398092	0.393691
	fIntestine_Sm-DS17425	0.0339955	-0.00279803	-0.00615694	0.0206163	-0.000474083	-0.0010432	0.701055	0.397951	0.391794
	fLung_L-DS17105	0.0614812	-0.00199343	-0.00330919	0.0990952	-0.000505424	-0.000839028	0.680552	0.397945	0.394636
	WERI_Rb1-DS13681	0.0473278	-0.00100615	-0.00188949	0.405164	-9.84514e-05	-0.000184886	0.935734	0.397831	0.395942
	Skin_Melanocytes-DS18601	0.0457734	0.00223188	0.00425844	0.0648146	0.00329846	0.00629349	0.00718376	0.397547	0.401806
	fKidney_renal_pelvis_L-DS19238	0.0604381	-0.00559836	-0.00936819	3.62538e-06	-0.00420977	-0.00704455	0.000597379	0.398308	0.38894
	fMuscle_leg-DS19643	0.0512504	-0.00338964	-0.00612974	0.00504097	-0.00227685	-0.0041174	0.0633294	0.398056	0.391926
	Skin_Keratinocytes-DS18718	0.0437588	3.63354e-05	7.08315e-05	0.976018	0.00114102	0.00222428	0.350846	0.397739	0.39781
	fMuscle_arm-DS17432	0.0447274	-0.000611719	-0.00118009	0.612784	0.000201591	0.000388896	0.86933	0.397795	0.396615
	fStomach-DS17172	0.0561649	-0.00120028	-0.00207881	0.320687	0.000756609	0.0013104	0.539202	0.397859	0.39578
	fPlacenta-DS20346	0.0525711	0.00260596	0.00465622	0.0310813	0.00442481	0.00790607	0.000312454	0.397497	0.402153
	CMK-DS12393	0.0444045	-0.000614039	-0.00118866	0.611437	0.00157455	0.00304803	0.201194	0.397795	0.396606
	fKidney_L-DS16446	0.0451408	-0.00208001	-0.00399507	0.0852709	-0.00110825	-0.00212861	0.366442	0.397922	0.393927
	fLung-DS14666	0.0418888	-0.000764182	-0.00152108	0.527228	0.000659263	0.00131224	0.591178	0.397806	0.396285
	fKidney_R-DS16441	0.0608822	-0.00318812	-0.00531669	0.00834769	-0.00171805	-0.00286513	0.161748	0.398066	0.392749
	fLung-DS15461	0.0484162	0.00077503	0.00143983	0.521381	0.00153581	0.00285319	0.209856	0.397672	0.399112
	fSkin_fibro_bicep_R-DS19761	0.0318392	-0.00123939	-0.00281492	0.305173	-0.000556185	-0.00126321	0.649215	0.397832	0.395017
	HPF-DS13390	0.0321752	-0.0012766	-0.00288475	0.290882	-0.000170581	-0.000385464	0.889454	0.397835	0.39495
	fKidney_renal_cortex-DS17455	0.0717047	-0.0060026	-0.00927759	6.82693e-07	-0.00468568	-0.00724217	0.000130517	0.398407	0.38913
	fIntestine_Lg-DS17313	0.0198144	0.000603444	0.00172665	0.617599	0.00200418	0.00573463	0.103141	0.397708	0.399434
	HEPG2-DS7764	0.0264879	0.00218287	0.00542059	0.0709201	0.00435514	0.0108149	0.000412943	0.397598	0.403019
	Skin_Keratinocytes-DS18714	0.0393381	-0.00123936	-0.00254225	0.305184	-0.000284116	-0.000582797	0.816115	0.397842	0.3953
	fMuscle_back-DS19117	0.0443593	-0.00169171	-0.00327642	0.161624	-0.000287865	-0.000557522	0.814741	0.397887	0.394611
	fMuscle_back-DS17850	0.0550868	-0.00312913	-0.00546911	0.00962915	-0.00179842	-0.00314329	0.142387	0.398043	0.392574
	fLung-DS12646	0.0371292	-0.00366063	-0.00772017	0.00245685	-0.00216279	-0.00456127	0.0784335	0.398029	0.390308
	fMuscle_back-DS18468	0.0570751	-0.00214593	-0.00368864	0.0758281	-0.00101955	-0.00175251	0.405634	0.397953	0.394264
	fThymus-DS16841	0.0442687	-0.00561057	-0.0108769	3.45254e-06	-0.00347448	-0.00673575	0.00488758	0.398224	0.387347
	fMuscle_trunk-DS20242	0.0595119	-0.00191949	-0.00323534	0.112268	-0.000165137	-0.000278342	0.893128	0.397935	0.394699
	NB4-DS12543	0.0408691	-0.00189069	-0.00380799	0.117758	-0.00040385	-0.000813386	0.742262	0.397898	0.39409
	fKidney_renal_pelvis_R-DS18663	0.0597193	-0.00354613	-0.00596735	0.00334757	-0.00245589	-0.00413272	0.0452201	0.398098	0.392131
	fLung_L-DS17959	0.0546806	-0.00137348	-0.00240896	0.255812	-0.000239403	-0.000419892	0.845258	0.397874	0.395465
	fKidney_renal_cortex-DS17804	0.0609056	-0.00602686	-0.0100489	6.15488e-07	-0.00478182	-0.00797303	9.60367e-05	0.398354	0.388305
	fLung_L-DS17674	0.0409466	-0.000581271	-0.00116967	0.630579	0.000422494	0.000850164	0.730433	0.39779	0.39662
	fHeart-DS16146	0.0538508	0.00116518	0.00205841	0.335041	0.00195868	0.0034602	0.110539	0.397631	0.39969
	fMuscle_leg-DS19158	0.0533249	-0.000130988	-0.000232476	0.913701	0.000899474	0.00159638	0.463132	0.397754	0.397522
	fLung_R-DS17101	0.0633366	-0.00228559	-0.00374189	0.0586283	-0.00072173	-0.0011816	0.55677	0.397979	0.394237
	fBrain-DS15453	0.0577909	-0.00499096	-0.00852891	3.63952e-05	-0.00469138	-0.00801698	0.000122206	0.398235	0.389706
	IMR90-DS13219	0.0396405	-0.000840232	-0.00171722	0.486954	0.000102736	0.000209966	0.933055	0.39781	0.396093
	fMuscle_arm-DS17825	0.0677178	-0.00635864	-0.0100914	1.43436e-07	-0.00407367	-0.00646507	0.000922956	0.398425	0.388334
	fSkin_fibro_back-DS19233	0.0311891	-0.00150421	-0.00345064	0.213316	-0.000650385	-0.00149198	0.594699	0.39785	0.394399
	Trophoblast-DS19317	0.0269933	0.000919238	0.0022618	0.446939	0.00166267	0.00409102	0.173504	0.397681	0.399943
	fIntestine_Lg-DS17785	0.0438158	0.00201337	0.00392238	0.095763	0.00310656	0.0060521	0.0113747	0.39757	0.401493
	fLung_L-DS17464	0.0619969	-0.00174608	-0.00288729	0.148567	-0.000431296	-0.000713184	0.725346	0.397921	0.395034
	fMuscle_arm-DS18379	0.0412928	-0.000839476	-0.00168245	0.487346	0.000752619	0.00150837	0.54069	0.397811	0.396129
	fMuscle_arm-DS18176	0.0522891	-0.00230925	-0.00413658	0.0560622	-0.000634988	-0.00113746	0.605588	0.397958	0.393822
	fPlacenta-DS17744	0.0543782	0.00416384	0.0073221	0.000571197	0.00638404	0.0112263	2.03324e-07	0.397344	0.404666
	HPAF-DS13411	0.0412124	-0.00224371	-0.00450096	0.0634071	-0.00089385	-0.00179309	0.466537	0.397927	0.393427
	fMuscle_leg-DS18386	0.0551832	-0.00422813	-0.00738387	0.000468545	-0.00205698	-0.00359224	0.0946251	0.398149	0.390766
	fMuscle_arm-DS19270	0.0526704	0.000346209	0.000618042	0.774545	0.00185132	0.00330492	0.131779	0.397709	0.398327
	WI_38_TAM-DS14323	0.0444703	0.00108274	0.0020945	0.37036	0.00150255	0.00290659	0.21804	0.397649	0.399743
	fLung_R-DS17831	0.075937	-0.00139517	-0.00210021	0.248382	-5.27772e-05	-7.94478e-05	0.9657	0.397901	0.395801
	fMuscle_leg-DS17429	0.0372431	-0.000391674	-0.000824814	0.7459	0.000160177	0.000337311	0.8959	0.397773	0.396948
	CD56-DS16376	0.0393994	0.00115429	0.00236599	0.339577	0.00244936	0.00502053	0.0464165	0.397649	0.400015
	fKidney_renal_pelvis-DS19386	0.0572431	-0.00377555	-0.00648086	0.00178599	-0.0025979	-0.00445937	0.0341424	0.398113	0.391632
	fIntestine_Lg-DS17990	0.0545988	-0.00240639	-0.00422357	0.04649	-0.000568988	-0.000998656	0.644221	0.397973	0.393749
	fKidney_renal_cortex_R-DS17545	0.0548574	-0.00278813	-0.00488269	0.0210691	-0.00184833	-0.00323688	0.131715	0.39801	0.393127
	fSkin_fibro_abdomen-DS19558	0.0299838	-8.04559e-05	-0.000188121	0.946928	0.00073655	0.00172219	0.546915	0.397748	0.39756
	fBrain-DS11877	0.0361387	-0.00731681	-0.015633	1.41703e-09	-0.00712811	-0.0152298	4.96731e-09	0.398307	0.382674
	fPlacenta-DS17639	0.077075	0.00180366	0.00269667	0.135633	0.00400671	0.00599047	0.00108869	0.397534	0.400231
	fIntestine_Lg-DS17647	0.0706923	0.000673829	0.00104833	0.577193	0.00262621	0.0040858	0.0326625	0.397668	0.398716
	fLung_L-DS15637	0.0514418	-5.49914e-05	-9.92699e-05	0.963711	0.00104959	0.00189471	0.392243	0.397747	0.397648
	fMuscle_trunk-DS20544	0.0543139	-0.00296273	-0.00521285	0.0142381	-0.00123725	-0.00217691	0.314325	0.398025	0.392812
	fIntestine_Lg-DS18499	0.0509655	0.00388813	0.00704977	0.00129615	0.00470158	0.00852467	0.000126439	0.397383	0.404432
	HFF_MyC-DS15079	0.0463286	-0.000542813	-0.00102977	0.653364	0.000242407	0.000459869	0.84279	0.39779	0.39676
	A549-DS14289	0.0207173	-1.78188e-05	-4.98853e-05	0.988238	0.000874254	0.00244754	0.473881	0.397743	0.397693
	fSkin_fibro_leg_L_quad-DS20046	0.0328268	0.000209955	0.000469865	0.862097	0.00101295	0.00226692	0.407878	0.397727	0.398196
	fKidney_renal_cortex-DS17387	0.0629348	-0.00610775	-0.0100291	4.34414e-07	-0.00443522	-0.00728278	0.000303831	0.398373	0.388344
	fMuscle_leg-DS18471	0.061281	2.81384e-05	4.67823e-05	0.981427	0.00103665	0.0017235	0.397765	0.397739	0.397786
	fMuscle_back-DS18454	0.0519063	-0.00163548	-0.00293983	0.176021	-0.000376239	-0.000676302	0.759302	0.397895	0.394955
	fMuscle_leg-DS18456	0.0544191	-0.00133474	-0.00234631	0.269465	-0.000173754	-0.000305438	0.887356	0.39787	0.395523
	fAdrenal-DS17319	0.043116	0.00202487	0.00397521	0.0938825	0.00372929	0.00732133	0.00245436	0.397571	0.401546
	fKidney-DS20564	0.0506339	-0.0042466	-0.00772355	0.000442395	-0.00295998	-0.00538348	0.0159332	0.398133	0.39041
	fThymus-DS16490	0.0445901	-0.00121292	-0.00234331	0.315619	-2.42266e-05	-4.68049e-05	0.984259	0.397846	0.395503
	Jurkat-DS12659	0.0460466	0.000707184	0.0013455	0.55849	0.00181067	0.00344501	0.139271	0.39768	0.399026
	NHDF_Neo-DS11923	0.0354447	-0.000625979	-0.00135	0.604528	9.25467e-05	0.000199588	0.939637	0.39779	0.39644
	HSMM-DS14426	0.0423797	-0.000508997	-0.00100752	0.67367	-0.000433519	-0.000858114	0.721477	0.397785	0.396777
	fBrain-DS14718	0.0508662	-0.00798966	-0.0144998	3.83768e-11	-0.00743745	-0.0134977	1.10212e-09	0.39848	0.38398
	vHMEC-DS18438	0.0369057	0.00171977	0.00363749	0.154782	0.00275703	0.0058314	0.0244836	0.397608	0.401245
	HVMF-DS13981	0.0342293	0.000571332	0.00125304	0.636435	0.000660182	0.00144791	0.588578	0.397699	0.398952
	fIntestine_Sm-DS17808	0.0660539	-0.000648063	-0.00104045	0.591839	0.00116924	0.00187718	0.341377	0.397811	0.39677
	fMuscle_leg-DS19291	0.0518216	-0.00265183	-0.00477044	0.0282366	-0.00152323	-0.00274018	0.21415	0.397989	0.393219
	Skin_Fibroblasts-DS18224	0.0652664	0.000980364	0.00158275	0.417308	0.00246823	0.00398483	0.0443025	0.397639	0.399221
	H9_P42-DS18522	0.0408151	-0.00345794	-0.00696897	0.00422428	-0.00153597	-0.00309551	0.211627	0.398026	0.391057
	fAdrenal-DS20343	0.0465258	0.00349752	0.00662174	0.00380779	0.00440047	0.00833125	0.000328169	0.397434	0.404056
	fKidney-DS16139	0.0556828	-0.00427836	-0.00743995	0.000400613	-0.00274853	-0.00477963	0.0252577	0.398156	0.390716
	fMuscle_back-DS19384	0.0605199	-0.00300718	-0.00502898	0.0128471	-0.00147457	-0.00246596	0.229455	0.398046	0.393017
	fIntestine_Sm-DS18495	0.0442599	0.00352696	0.00683814	0.00352271	0.00426318	0.00826554	0.000503488	0.397439	0.404277
	fBrain-DS20221	0.0551437	-0.00804637	-0.0140567	2.79228e-11	-0.00695764	-0.0121547	1.2929e-08	0.398517	0.38446
	HAc-DS14765	0.0348355	-0.00387786	-0.00843322	0.00133506	-0.00317127	-0.00689658	0.00947158	0.398036	0.389603
	hTH17-DS11039	0.015027	-0.00208489	-0.00683358	0.0845407	-0.00111104	-0.00364162	0.365267	0.397845	0.391011
	fLung-DS14724	0.0487639	-0.00260944	-0.00483133	0.0308572	-0.00159053	-0.00294485	0.194172	0.397978	0.393146
	fKidney-DS10986	0.0505784	-0.00444121	-0.00808169	0.000238393	-0.00304477	-0.00554058	0.0128657	0.398151	0.390069
	fMuscle_leg-DS19115	0.0505156	-0.00194435	-0.00354022	0.107693	-0.000829418	-0.00151018	0.499181	0.397921	0.394381
	fLung_R-DS15632	0.0497749	-0.00179212	-0.00328595	0.138154	-0.000470122	-0.000861996	0.702098	0.397906	0.39462
	fMuscle_arm-DS19053	0.0520422	0.000963282	0.00172939	0.42547	0.00226109	0.00405938	0.0655757	0.397652	0.399381
	fIntestine_Lg-DS16563	0.054479	0.00190766	0.00335168	0.114499	0.0030809	0.00541303	0.0120853	0.397559	0.400911
	RPTEC-DS14061	0.0295923	0.00212526	0.00500101	0.0786929	0.00233569	0.00549618	0.0555529	0.397594	0.402595
	fMuscle_upper_trunk-DS17664	0.0625433	-0.00184726	-0.0030421	0.126433	-0.000675958	-0.00111318	0.581601	0.397932	0.39489
	fLung_L-DS17835	0.0280905	-0.00175107	-0.00422594	0.147411	-0.00112459	-0.00271402	0.357803	0.397861	0.393635
	fMuscle_back-DS20244	0.0558187	-0.00277849	-0.00482618	0.0215181	-0.00111905	-0.00194377	0.362729	0.398011	0.393185
	fSpleen-DS17448	0.0475981	-0.00254455	-0.00476562	0.0352717	-0.00112485	-0.00210669	0.360532	0.397969	0.393203
	fIntestine_Sm-DS16975	0.0570429	0.000181359	0.000311821	0.880728	0.00240418	0.00413365	0.0510856	0.397724	0.398036
	HPdLF-DS13573	0.0299298	0.000158371	0.000370625	0.895754	0.00108024	0.00252802	0.377869	0.397731	0.398102
	fSkin_fibro_scalp-DS19449	0.030856	-0.000243717	-0.000561999	0.840199	0.000703207	0.00162156	0.565295	0.397759	0.397197
	fStomach-DS17750	0.0347976	0.00158002	0.00343788	0.191138	0.00287807	0.00626225	0.0193851	0.397622	0.40106
	fKidney-DS12635	0.0486573	-0.00607767	-0.0112644	4.94756e-07	-0.00432115	-0.00800885	0.000438632	0.39829	0.387026
	fIntestine_Sm-DS16822	0.0540641	0.00378724	0.00667806	0.00172818	0.00498102	0.00878305	4.93074e-05	0.397381	0.404059
	HAh-DS15192	0.0462906	-0.00134482	-0.00255226	0.265865	-0.000799211	-0.00151677	0.513397	0.39786	0.395308
	HGF-DS11752	0.0283272	-0.00145058	-0.00348652	0.23009	-0.00030714	-0.000738224	0.801911	0.397841	0.394354
	HMVEC_dBlNeo-DS13242	0.0470386	0.00101508	0.00191182	0.40101	0.0021983	0.00414033	0.0731047	0.397652	0.399564
	fIntestine_Sm-DS17844	0.0620217	-0.0021962	-0.00363092	0.0692143	6.29175e-05	0.00010402	0.959225	0.397967	0.394336
	fSkin_fibro_upper_back-DS19706	0.0334959	9.55564e-05	0.000211775	0.936986	0.000957575	0.00212221	0.433162	0.397735	0.397947
	fIntestine_Lg-DS17157	0.035921	-0.000416395	-0.000892254	0.730468	0.000410322	0.00087924	0.737753	0.397774	0.396882
	fSkin_fibro_upper_back-DS19696	0.0279459	0.000202197	0.000489196	0.867145	0.000964224	0.00233285	0.42974	0.397728	0.398218
	fThymus-DS17474	0.0460685	-0.00356454	-0.0067804	0.00318697	-0.00186556	-0.00354864	0.129838	0.398054	0.391274
	fKidney_renal_pelvis-DS20448	0.0774855	-0.00588752	-0.00878109	1.11027e-06	-0.00452163	-0.0067439	0.000223882	0.398422	0.389641
	NHA-DS12800	0.0375704	-0.00384657	-0.00806639	0.00146038	-0.00321099	-0.00673355	0.00857778	0.398045	0.389979
	fKidney-DS17522	0.0556302	-0.000497832	-0.000866103	0.680428	-5.97155e-05	-0.00010389	0.961032	0.39779	0.396924
	fIntestine_Sm-DS16712	0.0410006	0.0013064	0.00262714	0.279768	0.00313416	0.00630275	0.0109902	0.397634	0.400261
	fPlacenta-DS19391	0.0529027	0.00299904	0.00534269	0.0130924	0.00487827	0.00869045	6.86483e-05	0.397459	0.402802
	iPS_19_11-DS15153	0.0412431	-0.00336248	-0.00674285	0.00540355	-0.00131686	-0.00264071	0.283225	0.39802	0.391277
	fMuscle_arm-DS19051	0.0422848	-0.00127766	-0.00253173	0.290482	0.00021061	0.000417333	0.864038	0.397849	0.395317
	fStomach-DS17325	0.0354754	-0.00187037	-0.00403199	0.121757	0.000382897	0.00082542	0.757229	0.397885	0.393853
	fMuscle_back-DS18842	0.046482	-0.000100955	-0.00019122	0.933434	0.000866301	0.00164087	0.480358	0.397751	0.39756
	fKidney_R-DS18463	0.0592971	-0.00263995	-0.00445723	0.0289512	-0.00136021	-0.00229654	0.26788	0.398006	0.393549
	fMuscle_back-DS19648	0.0661517	-0.00281722	-0.00451986	0.0197631	-0.00172075	-0.00276072	0.160159	0.398041	0.393521
	fMuscle_back-DS18083	0.0892839	-0.00558899	-0.00781571	3.76355e-06	-0.00359454	-0.00502664	0.00343264	0.39844	0.390624
	Mesendoderm-DS19310	0.0431934	-0.00117488	-0.00230455	0.331034	3.36436e-05	6.59925e-05	0.978093	0.397842	0.395537
	fIntestine_Sm-DS17150	0.0502161	0.00107432	0.00196161	0.374094	0.00298549	0.00545124	0.0154375	0.397643	0.399605
	fKidney_renal_cortex_L-DS18542	0.0587098	-0.00196392	-0.00333135	0.104196	-0.00130089	-0.00220667	0.28784	0.397938	0.394606
	fSkin_fibro_scalp-DS19444	0.0322322	-0.00202424	-0.00457029	0.0939847	-0.00091092	-0.00205666	0.456687	0.397889	0.393319
	Skin_Fibroblasts-DS18229	0.055097	-0.000245549	-0.000429135	0.839015	0.0013629	0.00238187	0.267213	0.397766	0.397337
	fLung-DS13507	0.0585374	-0.00214463	-0.0036429	0.0760047	-0.00118641	-0.00201526	0.333837	0.397955	0.394312
	fBrain-DS14717	0.0490123	-0.00672294	-0.0124174	2.66401e-08	-0.00634258	-0.0117149	1.99978e-07	0.398351	0.385933
	fKidney_renal_pelvis-DS18088	0.039623	-0.00436676	-0.00892643	0.000302885	-0.00226469	-0.00462943	0.0665996	0.398096	0.389169
	fMuscle_arm-DS18992	0.0401504	-0.00177254	-0.0036005	0.142511	-0.00058144	-0.00118106	0.636653	0.397887	0.394286
	hTH1-DS7840	0.0303973	8.92919e-05	0.000207401	0.94111	0.0025773	0.00598638	0.0375859	0.397736	0.397943
	fTestes-DS18942	0.0467128	-3.47943e-06	-6.57492e-06	0.997703	0.00120452	0.00227613	0.327648	0.397742	0.397736
	HL60-DS11809	0.0564907	-0.000430781	-0.00074406	0.721537	0.0019936	0.00344342	0.105882	0.397784	0.39704
	fLung-DS13985	0.0466763	0.0011579	0.00218886	0.338069	0.00122678	0.00231906	0.314827	0.39764	0.399829
	HCFaa-DS13480	0.0307888	0.000957522	0.00221032	0.428243	0.00122791	0.00283449	0.313186	0.397674	0.399884
	NT2_D1-DS14575	0.0346076	-0.00198199	-0.0043239	0.101049	-0.000212877	-0.000464413	0.862423	0.397892	0.393568
	fHeart-DS12810	0.05091	0.00101273	0.00183718	0.402098	0.00166678	0.00302368	0.174007	0.397648	0.399486
	fHeart-DS16621	0.0597018	0.00228043	0.00383799	0.0591996	0.00273375	0.00460092	0.0257598	0.397513	0.401351
	fKidney_L-DS16805	0.0686484	-0.00766609	-0.0120897	2.2606e-10	-0.00588301	-0.00927769	1.62306e-06	0.398572	0.386482
	fLung_L-DS17154	0.0714987	-0.00182525	-0.00282484	0.131015	-0.000349542	-0.000540968	0.775696	0.397944	0.395119
	fSpinal_cord-DS20351	0.0636609	-0.00654681	-0.0106928	6.07857e-08	-0.00561457	-0.00917014	4.62584e-06	0.398423	0.38773
	NHLF-DS12829	0.0389027	-0.00383656	-0.00791192	0.00150268	-0.00337777	-0.00696577	0.00567142	0.39805	0.390138
	fLung_R-DS17954	0.0727989	-0.00344384	-0.00528575	0.00438231	-0.00168726	-0.00258968	0.169629	0.398127	0.392841
	AG09319-DS12291	0.0263199	-0.00142124	-0.00354021	0.239653	-0.000652425	-0.00162515	0.593924	0.397835	0.394295
	NHEK-DS11474	0.034146	-0.00147743	-0.00324409	0.221579	-8.62089e-05	-0.000189295	0.943846	0.397853	0.394609
	hTH2-DS17597	0.0306588	-8.76852e-05	-0.000202826	0.942167	0.00144972	0.00335336	0.238387	0.397748	0.397545
	HMVEC_dLyAd-DS13261	0.0327464	-0.000729461	-0.00163442	0.546165	0.000499617	0.00111943	0.683784	0.397796	0.396161
	MCF7-DS9445	0.0198714	0.00161256	0.00460759	0.182156	0.00222831	0.00636698	0.0671981	0.39765	0.402258
	fKidney_renal_cortex-DS17307	0.0316727	-0.00459965	-0.0104733	0.000141517	-0.00272857	-0.0062129	0.0270305	0.398074	0.3876
	PANC1-DS9955	0.0248253	-0.00151472	-0.00388202	0.210133	-0.000501286	-0.00128472	0.682126	0.397838	0.393956
	fAdrenal-DS12528	0.0471598	0.000350792	0.000659882	0.771643	0.00150347	0.00282821	0.220099	0.397711	0.398371
	HMVEC_LBl-DS13372	0.0386748	-0.00213891	-0.0044234	0.0767907	-0.0011885	-0.00245789	0.332047	0.397913	0.39349
	fLung_L-DS16570	0.0526967	-0.000180685	-0.000322477	0.881168	0.000697748	0.0012453	0.569176	0.397759	0.397437
	fKidney-DS16837	0.0593833	-0.0044275	-0.00747021	0.000249209	-0.00293268	-0.00494811	0.0170214	0.398186	0.390715
	fKidney_renal_cortex-DS18428	0.0574403	-0.00217113	-0.00372079	0.0724513	-0.00126742	-0.00217206	0.301199	0.397956	0.394235
	fMuscle_arm-DS18473	0.0533921	-0.000454541	-0.000806237	0.70687	0.000705771	0.00125185	0.565252	0.397785	0.396979
	fSpinal_cord-DS20530	0.0537632	-0.0061167	-0.010814	4.17885e-07	-0.00562721	-0.00994864	4.3826e-06	0.398323	0.387509
	fKidney_renal_pelvis-DS17381	0.0686674	-0.00549331	-0.00866202	5.49695e-06	-0.00394275	-0.00621705	0.00130632	0.398337	0.389675
	AoAF-DS13523	0.0365361	-0.000985955	-0.00209552	0.414657	-0.000124476	-0.000264558	0.919002	0.397819	0.395723
	fStomach-DS16530	0.0551963	-0.000751166	-0.00131166	0.534288	0.00125207	0.00218633	0.310117	0.397814	0.396503
	fIntestine_Sm-DS17092	0.0575265	0.00248552	0.00425659	0.0397455	0.00430306	0.00736922	0.000470673	0.397497	0.401754
	SkMC-DS11949	0.0306033	-0.00138597	-0.00320873	0.251514	-0.000475592	-0.00110107	0.697197	0.39784	0.394631
	fKidney_renal_pelvis-DS17451	0.0674812	-0.00557194	-0.00885726	4.02819e-06	-0.0040162	-0.00638423	0.00106657	0.39834	0.389482
	fSkin_fibro_leg_R_quad-DS19943	0.0275032	-0.000456664	-0.00111346	0.705565	0.000313048	0.000763288	0.798132	0.397773	0.396659
	fThymus-DS20341	0.0405536	-0.00285822	-0.00577807	0.0180431	-0.00119733	-0.00242048	0.331474	0.397976	0.392198
	fMuscle_upper_back-DS19283	0.044089	-0.00257952	-0.00501046	0.0328303	-0.00140602	-0.00273105	0.252418	0.397963	0.392952
	HCM-DS12599	0.0401591	-0.000410686	-0.000834126	0.734022	0.000737607	0.00149812	0.547386	0.397775	0.396941
	fStomach-DS18389	0.0587405	-0.00102641	-0.00174065	0.39577	0.00128243	0.00217483	0.298462	0.397844	0.396104
	GM12864-DS12431	0.0368472	-0.00197196	-0.00417408	0.102787	-0.000494424	-0.00104656	0.687133	0.397896	0.393722
	fAdrenal-DS15123	0.0610181	0.00030894	0.000514671	0.798259	0.00159479	0.0026568	0.193748	0.397711	0.398225
	GM12865-DS12436	0.0403593	0.00123818	0.00250883	0.305645	0.00285904	0.00579304	0.0199223	0.397641	0.40015
	iPS_6_9-DS15164	0.043471	-0.00294719	-0.00576332	0.0147546	-0.000699504	-0.0013679	0.569383	0.397993	0.392229
	HRGEC-DS13705	0.0230679	-0.000159067	-0.000422528	0.895298	0.000359976	0.000956203	0.767688	0.397752	0.397329
	SAEC-DS10518	0.0324133	-0.000535587	-0.00120597	0.657682	0.000188277	0.000423938	0.877462	0.397781	0.396575
	fLung_L-DS18421	0.0627989	-0.00148406	-0.00243934	0.21951	-0.000144831	-0.000238057	0.906028	0.397895	0.395456
	fKidney_renal_cortex-DS20568	0.0711788	-0.00550655	-0.00853987	5.21811e-06	-0.00430835	-0.00668164	0.000439213	0.39835	0.38981
	fKidney_L-DS16579	0.0662759	-0.00325713	-0.00522109	0.00704364	-0.00217847	-0.00349202	0.0755251	0.398088	0.392867
	fLung_R-DS18418	0.0564849	0.00196202	0.00338904	0.104531	0.00275978	0.00476703	0.0243548	0.397551	0.40094
	HRPEpiC-DS12583	0.0390269	0.000462335	0.000951989	0.702082	0.00103724	0.00213577	0.396311	0.397705	0.398657
	fHeart-DS16018	0.0504089	0.00171411	0.00312413	0.156144	0.00209137	0.00381172	0.0880572	0.397585	0.400709
	fStomach-DS17659	0.0397997	7.74515e-05	0.000157987	0.948907	0.00114588	0.00233739	0.350949	0.397736	0.397894
	fMuscle_leg-DS20239	0.063338	-0.00390248	-0.00638896	0.00124353	-0.00211842	-0.00346818	0.0845942	0.398147	0.391758
	fIntestine_Lg-DS17094	0.0553746	0.00122554	0.00213677	0.310607	0.00266275	0.00464257	0.0302173	0.397624	0.39976
	fIntestine_Lg-DS16027	0.046482	-0.000287249	-0.000544083	0.812149	0.00141565	0.00268141	0.250985	0.397767	0.397223
	fIntestine_Lg-DS17748	0.0528516	0.000374579	0.000667604	0.756632	0.00255905	0.00456093	0.0378782	0.397707	0.398374
	fSkin-DS10987	0.0310109	-0.00166868	-0.00383856	0.167411	-0.00105808	-0.00243398	0.38692	0.397861	0.394022
	fSpinal_cord-DS18501	0.0668968	-0.0063376	-0.0101151	1.57657e-07	-0.00604441	-0.00964716	7.65135e-07	0.398419	0.388304
	fMuscle_trunk-DS17827	0.0571656	-0.00431811	-0.00741689	0.00035349	-0.00261574	-0.00449285	0.0331094	0.398166	0.390749
	BE2_C-DS14625	0.0523402	-0.00492839	-0.00882416	4.55266e-05	-0.00356681	-0.0063863	0.00360052	0.398204	0.38938
	fSkin_fibro_back-DS19174	0.0311175	-0.00137138	-0.00314943	0.256542	-0.000501413	-0.00115152	0.681957	0.39784	0.394691
	HCT116-DS13551	0.0280481	-0.000460883	-0.00111309	0.702974	0.00126534	0.00305594	0.303777	0.397773	0.39666
	Hela-DS10011	0.0251482	0.00145039	0.00369381	0.23015	0.00233858	0.00595584	0.0555422	0.397649	0.401343
	Skin_Keratinocytes-DS18692	0.0444864	-0.00101802	-0.00196896	0.399647	-6.96505e-05	-0.000134712	0.954558	0.39783	0.395861
	HEEpiC-DS12763	0.0376595	-0.000404497	-0.00084728	0.737882	0.000685271	0.0014354	0.575088	0.397774	0.396927
	CACO2-DS8235	0.0568603	-0.0178615	-0.0307566	2.04219e-49	-0.0110264	-0.0189869	7.14785e-19	0.399491	0.368734
	fStomach-DS17963	0.0581985	0.000910598	0.00155097	0.451222	0.00291409	0.0049634	0.0180117	0.397652	0.399203
	fStomach-DS17878	0.0630692	-0.0032534	-0.00533689	0.00710917	-0.00149868	-0.00245844	0.223095	0.398079	0.392742
	fSkin_fibro_bicep_L-DS19857	0.0271687	0.00125265	0.00307249	0.300026	0.00215078	0.0052754	0.0785409	0.397659	0.400731
	fKidney_renal_cortex_L-DS18931	0.0519326	-0.00458168	-0.00823375	0.000150264	-0.00318174	-0.00571791	0.00963888	0.39817	0.389936
	SK_N_MC-DS14408	0.0204747	-0.00299389	-0.00843009	0.0132497	-0.00237559	-0.0066891	0.0514883	0.397915	0.389485
	HFF-DS15115	0.0444133	0.00104634	0.00202532	0.386663	0.00201165	0.0038938	0.100577	0.397652	0.399677
	HNPCEpiC-DS12467	0.0333995	0.000152866	0.000339258	0.899358	0.000861155	0.00191118	0.480972	0.397731	0.39807
	fKidney_renal_cortex-DS17756	0.0429714	-0.00404026	-0.00794457	0.000829689	-0.00271155	-0.00533185	0.0272527	0.398083	0.390139
	HRCE-DS10666	0.0338246	0.000818338	0.0018051	0.498375	0.0014074	0.00310445	0.249613	0.397681	0.399486
	fIntestine_Sm-DS17763	0.0444045	0.00284564	0.00550861	0.0185563	0.00401307	0.00776852	0.00107696	0.397497	0.403006
	fHeart-DS15839	0.0664863	0.00134712	0.00215622	0.26505	0.00240546	0.00385022	0.0497468	0.397599	0.399755
	CD19-DS17281	0.037452	-0.00119988	-0.00252001	0.320849	0.00167813	0.00352444	0.175006	0.397836	0.395316
	BJ-DS10081	0.0297296	-0.000466246	-0.00109468	0.699684	-6.29033e-05	-0.000147688	0.958934	0.397775	0.39668
	fMuscle_back-DS19441	0.0511978	-0.00213711	-0.00386658	0.0770388	-0.000630938	-0.00114153	0.607667	0.39794	0.394073
	fKidney_renal_pelvis-DS17760	0.0797689	-0.00830531	-0.0122237	6.35904e-12	-0.00591111	-0.00869995	1.49991e-06	0.398717	0.386493
	HMEC-DS8680	0.0358772	-0.00264753	-0.00567648	0.0284934	-0.000532857	-0.00114248	0.665131	0.397946	0.392269
	fMuscle_leg-DS18844	0.0318743	-0.00216239	-0.00490864	0.0736075	-0.00111065	-0.00252117	0.366005	0.397898	0.39299
	fKidney_renal_cortex-DS19388	0.0627113	-0.00793322	-0.0130483	5.2555e-11	-0.00615801	-0.0101285	5.36477e-07	0.39856	0.385512
	fStomach-DS18821	0.0521153	0.000647376	0.00116147	0.592233	0.00224786	0.00403295	0.0679821	0.397681	0.398843
	fHeart-DS12531	0.0446646	0.000712238	0.00137492	0.555682	0.00189312	0.00365452	0.123367	0.397681	0.399056
	HMF-DS13363	0.0318188	-0.0026742	-0.00607558	0.0269328	-0.00172809	-0.00392608	0.158154	0.397935	0.39186
	fThymus-DS17875	0.0335704	-0.00311198	-0.00688947	0.0100333	-0.00145945	-0.00323102	0.236247	0.397973	0.391084
	CD4-DS15947	0.0340919	-0.000424732	-0.000933327	0.725288	0.00137062	0.00301187	0.266805	0.397774	0.39684
	hESCT0-DS11909	0.0514944	-0.00319159	-0.00575865	0.00827715	-0.00185631	-0.00334937	0.129148	0.398039	0.39228
	fIntestine_Lg-DS17462	0.0565112	0.00243093	0.00419807	0.0443026	0.00381876	0.00659476	0.00187928	0.397505	0.401703
	fKidney_L-DS17140	0.0604819	-0.00442804	-0.00740729	0.00024877	-0.00255055	-0.00426659	0.0380022	0.39819	0.390783
	fIntestine_Lg-DS17841	0.0998931	-0.00417705	-0.00555479	0.000548529	-0.00183783	-0.00244401	0.13394	0.398297	0.392742
	fHeart-DS15643	0.0515557	0.00233146	0.00420432	0.0537405	0.00330305	0.0059564	0.00716106	0.397525	0.40173
	HIPEpiC-DS12684	0.0340028	0.0011393	0.00250672	0.345888	0.00167297	0.00368091	0.171075	0.397657	0.400163
	NHDF_Ad-DS12863	0.0443344	-0.00051546	-0.000998584	0.66977	-2.44771e-05	-4.74186e-05	0.984011	0.397786	0.396788
	fKidney_R-DS15651	0.0667025	-0.00387777	-0.00619746	0.00133543	-0.00266391	-0.00425747	0.0297602	0.398155	0.391958
	fLung-DS12817	0.0499838	-0.0024633	-0.00450765	0.0415496	-0.00182128	-0.00333281	0.136444	0.397967	0.39346
	fLung-DS14820	0.0417734	-0.00174945	-0.00348683	0.147784	-0.000901666	-0.00179711	0.461645	0.397888	0.394401
	fKidney_renal_cortex_R-DS18928	0.0567288	-0.00366376	-0.00631567	0.00243589	-0.00234418	-0.00404095	0.0562714	0.3981	0.391785
	fSkin_fibro_bicep_R-DS19745	0.0272344	-0.00123255	-0.00301964	0.307848	-0.000520271	-0.00127462	0.670351	0.397824	0.394805
	fIntestine_Sm-DS16559	0.059861	0.00399346	0.00671266	0.000953243	0.00527754	0.00887108	1.71341e-05	0.39734	0.404053
	fKidney_renal_pelvis_L-DS17553	0.0600144	-0.00371849	-0.00624296	0.00209465	-0.00261707	-0.0043938	0.0328834	0.398117	0.391874
	fMuscle_arm-DS19380	0.0576054	-0.00240706	-0.00411957	0.0464289	-0.0011542	-0.00197536	0.346753	0.397979	0.39386
	HMVEC_LLy-DS13185	0.0412709	-0.00177619	-0.00356067	0.141692	-0.000375775	-0.000753305	0.759676	0.397889	0.394328
	hTH2-DS7842	0.0309641	-0.00140657	-0.003238	0.244536	0.0013359	0.0030753	0.280705	0.397842	0.394604
	PrEC-DS12098	0.0300131	-0.000780878	-0.00182498	0.518243	5.0106e-05	0.000117102	0.967232	0.397797	0.395972
	HSMM_D-DS15542	0.0606602	-0.000799919	-0.00133627	0.508093	-4.9386e-05	-8.25e-05	0.967763	0.397823	0.396487
	fIntestine_Sm-DS17643	0.0585813	0.00179515	0.0030482	0.137488	0.00329241	0.00559057	0.00732604	0.397563	0.400612
	HMVEC_dNeo-DS12937	0.0407508	-0.000705898	-0.00142371	0.559206	0.000996165	0.00200914	0.418277	0.3978	0.396376
	fMuscle_back-DS17767	0.0903124	-0.00428968	-0.00596785	0.000386629	-0.00244414	-0.00340031	0.046253	0.398281	0.392313
	Skin_Fibroblasts-DS18252	0.0438713	0.000341846	0.000665573	0.777311	0.00156208	0.00304136	0.20235	0.397713	0.398378
	fLung_L-DS18487	0.0585331	0.00140655	0.00238927	0.244545	0.00176842	0.00300397	0.148454	0.397602	0.399991
	H1_P18-DS18873	0.0540057	-0.00467389	-0.0082457	0.000110216	-0.00249097	-0.00439458	0.0426657	0.398187	0.389942
	HRE-DS10641	0.0334842	-0.00129918	-0.00287978	0.282431	-0.000632655	-0.00140235	0.604741	0.397838	0.394959
	fMuscle_arm-DS18559	0.0463899	-0.00312144	-0.00591794	0.00980844	-0.00181343	-0.00343809	0.139572	0.398017	0.392099
	fKidney-DS17753	0.0638435	-0.00763649	-0.0124559	2.64946e-10	-0.00515509	-0.00840846	2.79632e-05	0.398537	0.386081
	fThymus-DS19287	0.0396215	-0.00308257	-0.00630144	0.0107613	-0.0017794	-0.00363747	0.147692	0.397992	0.39169
	fThymus-DS18382	0.0789596	-0.00935321	-0.0138303	1.00725e-14	-0.00608841	-0.00900275	7.54476e-07	0.398834	0.385004
	fMuscle_arm-DS17848	0.0538859	-0.00237549	-0.00419524	0.0493738	-0.000928179	-0.00163921	0.448941	0.397968	0.393773
	CD3_CordBlood-DS17706	0.0298743	-6.19532e-05	-0.000145116	0.959121	0.00238089	0.00557686	0.0539224	0.397746	0.397601
	fThymus-DS20335	0.0372008	-0.0027896	-0.00587774	0.0210014	-0.00122489	-0.00258088	0.320626	0.397961	0.392083
	fMuscle_arm-DS19295	0.0505492	-0.00104348	-0.00189935	0.387962	-6.70015e-05	-0.000121956	0.95642	0.397838	0.395939
	fThymus-DS17323	0.0345697	-0.00164369	-0.00358778	0.173861	-0.000284724	-0.000621484	0.817148	0.397866	0.394278
	fMuscle_arm-DS17765	0.105941	-0.00716191	-0.00927953	3.11584e-09	-0.00474529	-0.00614837	0.00010805	0.398725	0.389446
	Skin_Keratinocytes-DS18695	0.0393688	-4.67681e-05	-9.58977e-05	0.969135	0.000834229	0.00171058	0.494515	0.397746	0.39765
	HAsp-DS14790	0.0323783	-0.000864076	-0.00194664	0.474677	-0.000905302	-0.00203951	0.457811	0.397805	0.395858
	fKidney_renal_cortex_R-DS19254	0.0643577	-0.00494387	-0.00803387	4.30835e-05	-0.00376721	-0.00612178	0.00212712	0.398259	0.390225
	AG10803-DS12384	0.0324455	-0.000283998	-0.000639166	0.814236	0.000508946	0.00114543	0.677083	0.397763	0.397124
	fBrain-DS20226	0.0535353	-0.00670687	-0.0118812	2.87477e-08	-0.0056839	-0.010069	3.38338e-06	0.398378	0.386497
	fLung-DS15573	0.0442701	-0.000695972	-0.00134922	0.564744	0.000187003	0.000362525	0.878638	0.397802	0.396453
	fMuscle_arm-DS18080	0.0856404	-0.00391645	-0.00558095	0.0011942	-0.00205268	-0.00292507	0.0943099	0.39822	0.392639
	fMuscle_arm-DS19646	0.0455221	-0.00252555	-0.00483141	0.0366627	-0.00139325	-0.00266531	0.256741	0.397962	0.393131
	fKidney_renal_cortex_L-DS19257	0.068983	-0.00460918	-0.00725248	0.000137076	-0.0035443	-0.00557691	0.00380134	0.398242	0.39099
	fBrain-DS16302	0.0505798	-0.00758552	-0.0138032	3.4774e-10	-0.007142	-0.0129962	5.23369e-09	0.39844	0.384637
	HMVEC_dLyNeo-DS13150	0.0406441	4.93747e-05	9.97076e-05	0.967416	0.00160374	0.00323861	0.191952	0.397738	0.397838
	fKidney_renal_pelvis_R-DS19235	0.0531905	-0.00487648	-0.00866504	5.47111e-05	-0.00354248	-0.00629466	0.0038726	0.398203	0.389538
	fLung-DS14809	0.0373235	-0.00158503	-0.00333441	0.189734	-0.000349235	-0.000734681	0.776192	0.397866	0.394532
	fBrain-DS11872	0.0380393	-0.00706118	-0.0147196	5.15665e-09	-0.00647777	-0.0135034	1.15175e-07	0.398302	0.383582
	fKidney_renal_pelvis_L-DS18964	0.0564454	-0.00356929	-0.00616733	0.00314662	-0.00209114	-0.00361325	0.0890507	0.39809	0.391923
	fIntestine_Lg-DS16164	0.0557763	0.00210786	0.00366263	0.0811713	0.00379958	0.00660216	0.00201305	0.397538	0.4012
	WI_38-DS14315	0.0320394	5.32605e-05	0.0001206	0.964853	0.000796015	0.00180245	0.51522	0.397738	0.397859
	Skin_Melanocytes-DS18590	0.0400554	-0.000233535	-0.00047491	0.846791	0.000951472	0.00193489	0.43818	0.397761	0.397286
	HESC-DS10167	0.0401723	-0.00546091	-0.0110897	6.24078e-06	-0.00318982	-0.00647768	0.00933699	0.398187	0.387098
	fMuscle_upper_limb_sk-DS17661	0.040517	-0.00324737	-0.00656761	0.00721621	-0.0020142	-0.00407359	0.10068	0.398008	0.39144
	AG04450-DS12270	0.0279415	2.23217e-05	5.40095e-05	0.985266	0.0010691	0.00258678	0.382438	0.39774	0.397794
	fLung_L-DS17739	0.0435163	-0.00183436	-0.00358535	0.129103	-0.000540826	-0.00105708	0.659413	0.397898	0.394313
	fThymus-DS17876	0.0644746	-0.00595323	-0.00966592	8.41974e-07	-0.00400331	-0.00649996	0.00113472	0.398365	0.388699
	fLung_R-DS17670	0.0558786	-0.00276092	-0.00479325	0.0223578	-0.00171476	-0.002977	0.161638	0.39801	0.393217
	fStomach-DS20349	0.0545404	-0.000980845	-0.00172239	0.41708	0.000636822	0.00111828	0.604881	0.397836	0.396114
	AG04449-DS12319	0.0266442	0.000470027	0.00116386	0.697369	0.00107146	0.00265309	0.380496	0.397711	0.398875
	fHeart-DS19427	0.0591174	0.00167729	0.00283594	0.165228	0.00253941	0.00429359	0.038581	0.397574	0.40041
	fIntestine_Lg-DS17502	0.0267611	-0.000431019	-0.001065	0.72139	0.00133309	0.0032939	0.280044	0.39777	0.396706
	GM06990-DS7748	0.0349992	1.73184e-05	3.75774e-05	0.988568	0.00249762	0.00541935	0.043002	0.397741	0.397778
	fBrain-DS14803	0.041341	-0.0068139	-0.0136485	1.72584e-08	-0.00628422	-0.0125876	2.71376e-07	0.398306	0.384658
	CD14-DS18065	0.0457004	-0.00178457	-0.00340756	0.139822	0.000422727	0.000807181	0.730992	0.397898	0.39449
	fLung_R-DS18492	0.0556317	0.00125331	0.00218041	0.299774	0.00172112	0.00299428	0.159756	0.397621	0.399801
	HCF-DS12501	0.0364484	-0.00159336	-0.00339039	0.187418	-0.000484368	-0.00103065	0.692749	0.397866	0.394475
	fHeart-DS19431	0.0616302	0.000766137	0.00127039	0.526172	0.00177127	0.00293707	0.149326	0.397664	0.398934
	SKNSH-DS8482	0.0263871	-0.00608528	-0.0151393	4.78777e-07	-0.00312329	-0.00777028	0.0116573	0.398141	0.383002
	CD34-DS12274	0.0410211	-0.00120647	-0.00242561	0.318199	0.000913339	0.00183627	0.458647	0.397841	0.395416
	fKidney_R-DS17144	0.0622701	-0.00490581	-0.00809552	4.93256e-05	-0.00310728	-0.0051276	0.011429	0.398246	0.390151
	fSkin_fibro_leg_L_quad-DS20056	0.0323958	0.000662595	0.00149234	0.583558	0.00162387	0.00365738	0.184482	0.397694	0.399186
	fStomach-DS20546	0.0563724	-0.000463271	-0.000800967	0.701508	0.00125227	0.00216509	0.30937	0.397787	0.396986
	fHeart-DS16500	0.0551949	0.00369146	0.00644601	0.00225724	0.00360246	0.00629059	0.00323796	0.397386	0.403832
	fKidney_R-DS16801	0.0764307	-0.00436709	-0.00655445	0.000302565	-0.00313078	-0.0046989	0.0105718	0.398243	0.391689
	fMuscle_lower_limb-DS18174	0.098923	-0.00781492	-0.0104378	1.00873e-10	-0.00553622	-0.00739429	6.42907e-06	0.398775	0.388337
	HBMEC-DS13817	0.0377004	0.000857958	0.00179618	0.477811	0.00144026	0.00301528	0.238394	0.397674	0.39947
	K562-DS9767	0.0385229	-0.00324068	-0.0067146	0.00733664	-0.00218551	-0.00452832	0.0743498	0.398001	0.391286
	AG09309-DS12352	0.0311876	0.0010512	0.0024115	0.384461	0.00180174	0.00413327	0.140778	0.397667	0.400078
	HMVEC_dAd-DS12957	0.0328531	-0.00100031	-0.00223776	0.407896	0.000698973	0.00156365	0.569845	0.397816	0.395578
	CD3-DS17198	0.027382	-0.00170138	-0.00415729	0.159241	-3.93873e-05	-9.62422e-05	0.97455	0.397856	0.393699
	HMVEC_dBlAd-DS13337	0.0415996	-0.00125235	-0.00250105	0.300141	4.5643e-05	9.11526e-05	0.97035	0.397846	0.395345
	HCPEpiC-DS12447	0.0371321	0.00121105	0.00255397	0.316366	0.00213597	0.00450453	0.0808376	0.397647	0.400201
	fKidney_renal_cortex_L-DS17550	0.0685287	-0.00517927	-0.00817449	1.82702e-05	-0.00387954	-0.00612311	0.00154999	0.398302	0.390128
	fHeart-DS16819	0.0745067	-0.00159087	-0.00241581	0.188107	-0.000312303	-0.000474247	0.799287	0.397922	0.395506
	fLung-DS15227	0.0390737	-0.000689339	-0.0014186	0.568459	0.000141532	0.000291259	0.908078	0.397797	0.396379
	iPS_4_7-DS15169	0.036371	-0.000848049	-0.00180635	0.48291	0.000946949	0.00201701	0.440267	0.397808	0.396001
	fBrain-DS14464	0.0411745	-0.00631105	-0.0126657	1.77556e-07	-0.00608002	-0.0122021	6.36922e-07	0.398264	0.385598
	fIntestine_Sm-DS17317	0.0460393	0.00338224	0.00643557	0.00513757	0.00462251	0.00879552	0.000168482	0.397446	0.403881
	CD20-DS17541	0.0487405	-0.00161337	-0.00298781	0.181936	0.00148064	0.00274201	0.230581	0.397888	0.3949
	hTH1-DS17592	0.0182804	-0.000304081	-0.00090514	0.801365	0.00081453	0.00242456	0.50768	0.397759	0.396853
	fMuscle_leg-DS19436	0.0599648	-0.003187	-0.00535272	0.00837051	-0.0016046	-0.00269501	0.191438	0.398063	0.39271
	fAdrenal-DS17677	0.034726	0.00220967	0.00481268	0.0675259	0.00375302	0.00817412	0.00225505	0.397575	0.402388
	GM12878-DS10671	0.0415967	0.00183457	0.00366391	0.129058	0.00360327	0.00719625	0.00347443	0.39759	0.401254
	fBrain-DS20231	0.0429948	-0.00690459	-0.0135733	1.11341e-08	-0.00588255	-0.0115641	1.57575e-06	0.398326	0.384752
	fSkin_fibro_leg_R_quad-DS19948	0.0343724	-0.00105358	-0.00230607	0.383383	-0.000117833	-0.000257911	0.923332	0.397821	0.395515
	HConF-DS11642	0.0322819	-0.000411651	-0.000928727	0.733422	0.00129503	0.00292171	0.291771	0.397772	0.396843
	fMuscle_leg-DS19272	0.0620539	-0.00232628	-0.00384505	0.0542745	-0.000606874	-0.00100309	0.621175	0.397981	0.394136
	HUVEC-DS10060	0.0271161	0.000800959	0.00196643	0.507542	0.00172265	0.00422927	0.160549	0.397689	0.399655
	fKidney_renal_pelvis_L-DS18666	0.0520057	-0.00394815	-0.00709053	0.0010889	-0.0025641	-0.00460489	0.0368463	0.398111	0.39102
	fBrain-DS14815	0.0416273	-0.00708472	-0.0141442	4.58662e-09	-0.00686158	-0.0136987	1.90532e-08	0.398331	0.384187
	HPAEC-DS12916	0.0289568	-0.00125983	-0.00299591	0.297267	0.000152208	0.000361957	0.901316	0.397829	0.394833
	fKidney_renal_pelvis_R-DS18961	0.0569173	-0.00414627	-0.00713631	0.000602689	-0.00260516	-0.00448384	0.0340058	0.398148	0.391012
	fLung-DS14751	0.0421898	-0.00101181	-0.00200709	0.402528	-0.000563803	-0.0011184	0.644563	0.397827	0.39582
	fSkin_fibro_abdomen-DS19561	0.0325521	-0.000810028	-0.00182016	0.502747	2.54346e-05	5.71523e-05	0.983409	0.397801	0.395981
	fIntestine_Lg-DS17422	0.0483096	-0.000298844	-0.000555768	0.804717	0.00186665	0.00347145	0.130145	0.397769	0.397213
	fKidney_renal_pelvis-DS18431	0.0529188	-0.00185788	-0.00330927	0.124267	-0.00076412	-0.00136106	0.533743	0.397917	0.394608
	fLung_R-DS17162	0.056032	-0.00203301	-0.00352497	0.092569	-0.000552862	-0.00095859	0.652785	0.39794	0.394415
	CD8-DS17203	0.0333089	-0.00147901	-0.00328669	0.221085	0.000578662	0.00128592	0.639981	0.397851	0.394565

[truncated: 1 more sheets: Table S10]
